# Supplementary material for: Invertases in Phytophthora infestans Localize to Haustoria and Are Programmed for Infection-Specific Expression
Source: mBio. 2020 Oct 13;11(5):e01251-20. doi: 10.1128/mBio.01251-20 (PMC7554665; doi:10.1128/mBio.01251-20)
Supplement: TABLE S1 [file mBio.01251-20-st001.xlsx]

## Sheet: A. all KO terms-trimmed
KEGG orthology group	hyphae (minimal)	hyphae (rye-suc)	sporangia	chilled sporangia	zoospores	germinated cysts	potato leaf 2 dpi	potato leaf 6 dpi	tuber 1.5 dpi	tuber 4 dpi	enzyme and EC number	General pathway	specific KEGG pathways (Ko)
K01476	72.7996	101.378	39.7497	19.9737	4.75218	49.2843	28.4552	128.402	46.5087	118.508	arginase [EC:3.5.3.1]	Amino acid transport and metabolism; (E;)	biosynthesis of amino acids [path:ko01230]; arginine biosynthesis [path:ko00220]; arginine and proline metabolism [path:ko00330];
K00789	374.873	569.269	569.023	1150.46	1124.15	574.955	222.415	127.984	274.783	980.838	S-adenosylmethionine synthetase [EC:2.5.1.6]	Amino acid transport and metabolism; (E;)	biosynthesis of amino acids [path:ko01230]; cysteine and methionine metabolism [path:ko00270];
K00549	98.5675	840.633	193.185	67.1897	59.9603	194.443	152.574	109.76	98.7789	290.911	5-methyltetrahydropteroyltriglutamate--homocysteine methyltransferase [EC:2.1.1.14]	Amino acid transport and metabolism; (E;)	biosynthesis of amino acids [path:ko01230]; cysteine and methionine metabolism [path:ko00270]; selenocompound metabolism [path:ko00450];
K00548	13.0258	21.0203	14.7465	12.757	22.6565	16.3781	0.49137	7.83134	7.99957	11.44	5-methyltetrahydrofolate--homocysteine methyltransferase [EC:2.1.1.13]	Amino acid transport and metabolism; (E;)	biosynthesis of amino acids [path:ko01230]; cysteine and methionine metabolism [path:ko00270]; selenocompound metabolism [path:ko00450]; one carbon pool by folate [path:ko00670];
K00815	67.0254	37.6153	61.9885	34.6732	37.5403	60.9578	80.5837	124.816	34.5141	20.848	tyrosine aminotransferase [EC:2.6.1.5]	Amino acid transport and metabolism; (E;)	biosynthesis of amino acids [path:ko01230]; cysteine and methionine metabolism [path:ko00270]; tyrosine metabolism [path:ko00350]; phenylalanine metabolism [path:ko00360]; phenylalanine, tyrosine and tryptophan biosynthesis [path:ko00400]; ubiquinone and other terpenoid-quinone biosynthesis [path:ko00130]; isoquinoline alkaloid biosynthesis [path:ko00950]; tropane, piperidine and pyridine alkaloi…
K01697	120.596	129.898	102.569	93.2227	232.202	182.079	120.134	131.558	169.394	222.471	cystathionine beta-synthase [EC:4.2.1.22]	Amino acid transport and metabolism; (E;)	biosynthesis of amino acids [path:ko01230]; glycine, serine and threonine metabolism [path:ko00260]; cysteine and methionine metabolism [path:ko00270];
K01694	61.1706	68.6933	64.532	159.814	248.087	153.775	101.649	63.3632	138.509	44.6886	tryptophan synthase [EC:4.2.1.20]	Amino acid transport and metabolism; (E;)	biosynthesis of amino acids [path:ko01230]; glycine, serine and threonine metabolism [path:ko00260]; phenylalanine, tyrosine and tryptophan biosynthesis [path:ko00400];
K01915	398.865	570.493	215.549	156.453	90.3623	233.159	384.326	333.24	584.029	201.972	glutamine synthetase [EC:6.3.1.2]	Amino acid transport and metabolism; (E;)	biosynthesis of amino acids [path:ko01230]; glyoxylate and dicarboxylate metabolism [path:ko00630]; nitrogen metabolism [path:ko00910]; alanine, aspartate and glutamate metabolism [path:ko00250]; arginine biosynthesis [path:ko00220];
K00013	16.0829	25.0242	42.1108	18.9302	55.8963	40.6223	71.9846	28.3625	74.1363	15.8482	histidinol dehydrogenase [EC:1.1.1.23]	Amino acid transport and metabolism; (E;)	biosynthesis of amino acids [path:ko01230]; histidine metabolism [path:ko00340];
K01693	46.2335	24.4296	20.3399	9.7061	22.1126	24.482	62.1766	27.9937	109.87	10.037	imidazoleglycerol-phosphate dehydratase [EC:4.2.1.19]	Amino acid transport and metabolism; (E;)	biosynthesis of amino acids [path:ko01230]; histidine metabolism [path:ko00340];
K14152	63.2815	123.897	50.8746	32.277	15.0568	56.097	294.072	158.244	162.859	26.4293	phosphoribosyl-ATP pyrophosphohydrolase / phosphoribosyl-AMP cyclohydrolase / histidinol dehydrogenase [EC:1.1.1.23;3.5.4.19;3.6.1.31]	Amino acid transport and metabolism; (E;)	biosynthesis of amino acids [path:ko01230]; histidine metabolism [path:ko00340];
K00817	44.8215	79.4725	10.6942	9.94282	22.6128	38.5263	49.8796	29.7889	81.4789	18.0161	histidinol-phosphate aminotransferase [EC:2.6.1.9]	Amino acid transport and metabolism; (E;)	biosynthesis of amino acids [path:ko01230]; histidine metabolism [path:ko00340]; tyrosine metabolism [path:ko00350]; phenylalanine metabolism [path:ko00360]; phenylalanine, tyrosine and tryptophan biosynthesis [path:ko00400]; tropane, piperidine and pyridine alkaloid biosynthesis [path:ko00960]; novobiocin biosynthesis [path:ko00401];
K01586	71.934	42.0255	106.487	104.611	72.8372	82.7872	53.6962	53.1111	60.7141	14.6346	diaminopimelate decarboxylase [EC:4.1.1.20]	Amino acid transport and metabolism; (E;)	biosynthesis of amino acids [path:ko01230]; lysine biosynthesis [path:ko00300];
K00500	150.215	28.1483	21.655	27.688	36.3299	62.2987	86.2829	120.206	23.3243	14.8517	phenylalanine-4-hydroxylase [EC:1.14.16.1]	Amino acid transport and metabolism; (E;)	biosynthesis of amino acids [path:ko01230]; phenylalanine metabolism [path:ko00360]; phenylalanine, tyrosine and tryptophan biosynthesis [path:ko00400];
K00766	36.0594	37.6277	19.5703	16.1371	46.4922	64.0071	106.083	15.7125	79.8738	11.8014	anthranilate phosphoribosyltransferase [EC:2.4.2.18]	Amino acid transport and metabolism; (E;)	biosynthesis of amino acids [path:ko01230]; phenylalanine, tyrosine and tryptophan biosynthesis [path:ko00400];
K01657	13.0013	12.3594	11.2841	8.05739	10.1925	18.6038	32.0098	17.1143	48.1385	11.0134	anthranilate synthase component I [EC:4.1.3.27]	Amino acid transport and metabolism; (E;)	biosynthesis of amino acids [path:ko01230]; phenylalanine, tyrosine and tryptophan biosynthesis [path:ko00400];
K01658	42.4818	64.2679	68.8662	56.8351	47.7271	81.3336	116.392	84.6707	96.1435	48.1695	anthranilate synthase component II [EC:4.1.3.27]	Amino acid transport and metabolism; (E;)	biosynthesis of amino acids [path:ko01230]; phenylalanine, tyrosine and tryptophan biosynthesis [path:ko00400];
K13501	63.6811	64.2772	26.4343	20.5269	19.5814	39.1858	83.7336	68.7453	65.3791	57.3305	anthranilate synthase / indole-3-glycerol phosphate synthase / phosphoribosylanthranilate isomerase [EC:5.3.1.24;4.1.1.48;4.1.3.27]	Amino acid transport and metabolism; (E;)	biosynthesis of amino acids [path:ko01230]; phenylalanine, tyrosine and tryptophan biosynthesis [path:ko00400];
K13830	46.33	43.1696	39.7708	33.6211	33.0725	44.1107	34.3293	36.2332	31.4624	32.0696	pentafunctional AROM polypeptide [EC:2.5.1.19;2.7.1.71;1.1.1.25;4.2.1.10;4.2.3.4]	Amino acid transport and metabolism; (E;)	biosynthesis of amino acids [path:ko01230]; phenylalanine, tyrosine and tryptophan biosynthesis [path:ko00400];
K01580	0	0	0	0	0	0	0	0	0	0	glutamate decarboxylase [EC:4.1.1.15]	Amino acid transport and metabolism; (E;)	butanoate metabolism [path:ko00650]; alanine, aspartate and glutamate metabolism [path:ko00250]; beta-alanine metabolism [path:ko00410]; taurine and hypotaurine metabolism [path:ko00430];
K01940	130.647	520.133	256.949	113.226	4.59601	122.516	300.572	923.447	680.458	157.1	argininosuccinate synthase [EC:6.3.4.5]	Amino acid transport and metabolism(E)	biosynthesis of amino acids [path:ko01230]; alanine, aspartate and glutamate metabolism [path:ko00250]; arginine biosynthesis [path:ko00220];
K01760	34.0923	84.685	23.5586	21.0912	39.2794	28.5435	17.8584	23.9314	6.82513	23.5099	cystathionine beta-lyase [EC:4.4.1.8]	Amino acid transport and metabolism(E)	biosynthesis of amino acids [path:ko01230]; cysteine and methionine metabolism [path:ko00270]; selenocompound metabolism [path:ko00450];
K00872	0	0	0	0	0	0	0	0	0	0	homoserine kinase [EC:2.7.1.39]	Amino acid transport and metabolism(E)	biosynthesis of amino acids [path:ko01230]; glycine, serine and threonine metabolism [path:ko00260];
K01620	117.261	86.5679	49.7129	83.335	50.6461	45.0961	31.6926	55.1719	31.6886	57.223	threonine aldolase [EC:4.1.2.5]	Amino acid transport and metabolism(E)	biosynthesis of amino acids [path:ko01230]; glycine, serine and threonine metabolism [path:ko00260];
K00003	255.072	235.749	97.2387	47.167	27.0722	111.317	98.978	166.735	237.961	134.679	homoserine dehydrogenase [EC:1.1.1.3]	Amino acid transport and metabolism(E)	biosynthesis of amino acids [path:ko01230]; glycine, serine and threonine metabolism [path:ko00260]; cysteine and methionine metabolism [path:ko00270]; lysine biosynthesis [path:ko00300];
K12524	62.602	102.071	35.7817	37.5491	56.1369	65.7575	34.6886	20.9731	68.9416	14.7052	bifunctional aspartokinase / homoserine dehydrogenase 1 [EC:1.1.1.3;2.7.2.4]	Amino acid transport and metabolism(E)	biosynthesis of amino acids [path:ko01230]; glycine, serine and threonine metabolism [path:ko00260]; cysteine and methionine metabolism [path:ko00270]; lysine biosynthesis [path:ko00300]; monobactam biosynthesis [path:ko00261];
K01758	151.973	126.729	39.3795	20.5458	100.336	151.811	108.56	179.691	130.253	204.392	cystathionine gamma-lyase [EC:4.4.1.1]	Amino acid transport and metabolism(E)	biosynthesis of amino acids [path:ko01230]; glycine, serine and threonine metabolism [path:ko00260]; cysteine and methionine metabolism [path:ko00270]; selenocompound metabolism [path:ko00450];
K01733	48.8126	75.7465	61.3019	136.693	110.408	109.035	55.0922	34.6184	81.4846	27.2766	threonine synthase [EC:4.2.3.1]	Amino acid transport and metabolism(E)	biosynthesis of amino acids [path:ko01230]; glycine, serine and threonine metabolism [path:ko00260]; vitamin b6 metabolism [path:ko00750];
K00765	39.7009	31.824	40.8071	28.5369	43.7179	51.0489	86.4876	28.449	123.652	10.1497	ATP phosphoribosyltransferase [EC:2.4.2.17]	Amino acid transport and metabolism(E)	biosynthesis of amino acids [path:ko01230]; histidine metabolism [path:ko00340];
K01814	122.341	59.261	73.2818	53.7381	31.7293	55.6578	60.8051	79.5867	70.9451	62.4764	phosphoribosylformimino-5-aminoimidazole carboxamide ribotide isomerase [EC:5.3.1.16]	Amino acid transport and metabolism(E)	biosynthesis of amino acids [path:ko01230]; histidine metabolism [path:ko00340];
K02501	83.236	76.1245	88.9425	62.9864	79.42	81.0676	95.517	52.6671	139.931	34.1532	glutamine amidotransferase / cyclase/imidazole glycerol phosphate synthase[EC:4.1.3.- 2.4.2.-]	Amino acid transport and metabolism(E)	biosynthesis of amino acids [path:ko01230]; histidine metabolism [path:ko00340];
K01714	46.7556	55.6353	25.4786	116.35	196.47	98.4992	111.617	43.0264	113.51	10.6353	4-hydroxy-tetrahydrodipicolinate synthase [EC:4.3.3.7]	Amino acid transport and metabolism(E)	biosynthesis of amino acids [path:ko01230]; lysine biosynthesis [path:ko00300]; monobactam biosynthesis [path:ko00261];
K00264	283.584	138.23	75.8943	97.437	129.917	148.105	133.269	97.326	90.3092	50.8915	glutamate synthase (NADPH/NADH) [EC:1.4.1.14;1.4.1.13]	Amino acid transport and metabolism(E)	biosynthesis of amino acids [path:ko01230]; nitrogen metabolism [path:ko00910]; alanine, aspartate and glutamate metabolism [path:ko00250];
K00266	77.3891	127.164	94.6574	28.8333	30.7574	86.1648	109.366	147.991	85.9893	60.004	glutamate synthase (NADPH/NADH) small chain [EC:1.4.1.14;1.4.1.13]	Amino acid transport and metabolism(E)	biosynthesis of amino acids [path:ko01230]; nitrogen metabolism [path:ko00910]; alanine, aspartate and glutamate metabolism [path:ko00250];
K01736	68.6484	64.2858	16.3625	17.5638	75.1811	59.2671	104.682	27.9146	137.794	8.79041	chorismate synthase [EC:4.2.3.5]	Amino acid transport and metabolism(E)	biosynthesis of amino acids [path:ko01230]; phenylalanine, tyrosine and tryptophan biosynthesis [path:ko00400];
K03856	54.9019	92.2022	105.692	85.8822	61.7284	114.796	144.253	85.3977	189.162	21.1103	3-deoxy-7-phosphoheptulonate synthase [EC:2.5.1.54]	Amino acid transport and metabolism(E)	biosynthesis of amino acids [path:ko01230]; phenylalanine, tyrosine and tryptophan biosynthesis [path:ko00400];
K01739	25.6495	39.3926	48.3858	46.0047	21.3977	27.7421	8.64734	23.2221	13.5985	35.7503	cystathionine gamma-synthase [EC:2.5.1.48]	Amino acid transport and metabolism(E)	biosynthesis of amino acids [path:ko01230]; sulfur metabolism [path:ko00920]; cysteine and methionine metabolism [path:ko00270]; selenocompound metabolism [path:ko00450];
K15849	35.8603	23.8516	17.2851	12.4128	10.6599	37.4453	72.7265	67.7806	146.369	55.1108	bifunctional aspartate aminotransferase and glutamate/aspartate-prephenate aminotransferase [EC:2.6.1.792.6.1.782.6.1.1]	Amino acid transport and metabolism(E)	biosynthesis of amino acids [path:ko01230]; tyrosine metabolism [path:ko00350]; phenylalanine metabolism [path:ko00360]; phenylalanine, tyrosine and tryptophan biosynthesis [path:ko00400]; isoquinoline alkaloid biosynthesis [path:ko00950]; tropane, piperidine and pyridine alkaloid biosynthesis [path:ko00960];
K00135	113.84	84.3763	33.598	23.5402	27.3847	66.5767	20.0464	123.293	18.8918	110.349	succinate-semialdehyde dehdyrogenase [EC:1.2.1.79;1.2.1.16]	Amino acid transport and metabolism(E)	butanoate metabolism [path:ko00650]; alanine, aspartate and glutamate metabolism [path:ko00250]; lysine degradation [path:ko00310]; tyrosine metabolism [path:ko00350];
K01079	54.3539	55.2648	32.8441	34.7681	76.2349	51.2154	88.8627	59.1885	121.625	34.5066	phosphoserine phosphatase [EC:3.1.3.3]	Amino acid transport and metabolism; (E;)	carbon metabolism [path:ko01200]; biosynthesis of amino acids [path:ko01230]; methane metabolism [path:ko00680]; glycine, serine and threonine metabolism [path:ko00260];
K11942	5.24738	3.70744	3.51851	1.22165	0.703524	3.70445	6.23413	4.97866	2.35873	7.69363	methylmalonyl-CoA mutase [EC:5.4.99.2]	Amino acid transport and metabolism; (E;)	carbon metabolism [path:ko01200]; glyoxylate and dicarboxylate metabolism [path:ko00630]; propanoate metabolism [path:ko00640]; valine, leucine and isoleucine degradation [path:ko00280];
K00600	339.903	190.656	93.4548	77.5432	100.765	147.79	553.862	156.685	344.409	120.127	glycine hydroxymethyltransferase [EC:2.1.2.1]	Amino acid transport and metabolism(E)	carbon metabolism [path:ko01200]; biosynthesis of amino acids [path:ko01230]; glyoxylate and dicarboxylate metabolism [path:ko00630]; methane metabolism [path:ko00680]; glycine, serine and threonine metabolism [path:ko00260]; cyanoamino acid metabolism [path:ko00460]; one carbon pool by folate [path:ko00670];
K00831	29.7224	24.8106	15.0133	8.34025	8.15536	14.3949	22.0766	24.2808	19.78	16.3673	phosphoserine aminotransferase [EC:2.6.1.52]	Amino acid transport and metabolism(E)	carbon metabolism [path:ko01200]; biosynthesis of amino acids [path:ko01230]; methane metabolism [path:ko00680]; glycine, serine and threonine metabolism [path:ko00260]; vitamin b6 metabolism [path:ko00750];
K01948	148.039	238.378	127.768	122.865	45.7344	129.74	90.8183	201.621	110.401	170.814	carbamoyl phosphate synthase large subunit [EC:6.3.5.5]	Amino acid transport and metabolism(E)	carbon metabolism [path:ko01200]; biosynthesis of amino acids [path:ko01230]; nitrogen metabolism [path:ko00910]; alanine, aspartate and glutamate metabolism [path:ko00250]; arginine biosynthesis [path:ko00220];
K01738	395.893	725.558	177.302	107.151	76.9594	126.13	95.244	218.791	138.953	587.971	cysteine synthase A [EC:2.5.1.47]	Amino acid transport and metabolism(E)	carbon metabolism [path:ko01200]; biosynthesis of amino acids [path:ko01230]; sulfur metabolism [path:ko00920]; cysteine and methionine metabolism [path:ko00270];
K00281	420.494	184.356	43.0761	23.1688	201.786	96.6103	274.968	126.267	152.558	77.2081	glycine dehydrogenase [EC:1.4.4.2]	Amino acid transport and metabolism(E)	carbon metabolism [path:ko01200]; glyoxylate and dicarboxylate metabolism [path:ko00630]; glycine, serine and threonine metabolism [path:ko00260];
K00816	30.4955	49.9862	36.3702	54.8299	42.1962	33.7421	19.4805	42.8273	20.2961	53.7509	kynurenine---oxoglutarate transaminase / cysteine-S-conjugate beta-lyase / glutamine---phenylpyruvate transaminase [EC:2.6.1.644.4.1.132.6.1.7]	Amino acid transport and metabolism; (E;)	tryptophan metabolism [path:ko00380]; selenocompound metabolism [path:ko00450];
K01687	51.2657	86.7241	103.537	62.5187	35.9761	80.3395	135.205	94.1361	402.963	19.3921	dihydroxy-acid dehydratase [EC:4.2.1.9]	Amino acid transport and metabolism; (E;)	2-oxocarboxylic acid metabolism [path:ko01210]; biosynthesis of amino acids [path:ko01230]; valine, leucine and isoleucine biosynthesis [path:ko00290]; pantothenate and coa biosynthesis [path:ko00770];
K01652	31.6602	87.3359	29.361	29.9859	29.9304	67.0658	161.457	51.0371	222.889	15.6977	acetolactate synthase I/II/III large subunit [EC:2.2.1.6]	Amino acid transport and metabolism; (E;)	2-oxocarboxylic acid metabolism [path:ko01210]; biosynthesis of amino acids [path:ko01230]; butanoate metabolism [path:ko00650]; c5-branched dibasic acid metabolism [path:ko00660]; valine, leucine and isoleucine biosynthesis [path:ko00290]; pantothenate and coa biosynthesis [path:ko00770];
K01653	43.7537	72.3619	31.1568	17.1069	12.8574	42.3532	38.7595	43.1978	80.8352	36.0295	acetolactate synthase I/III small subunit [EC:2.2.1.6]	Amino acid transport and metabolism; (E;)	2-oxocarboxylic acid metabolism [path:ko01210]; biosynthesis of amino acids [path:ko01230]; butanoate metabolism [path:ko00650]; c5-branched dibasic acid metabolism [path:ko00660]; valine, leucine and isoleucine biosynthesis [path:ko00290]; pantothenate and coa biosynthesis [path:ko00770];
K00826	453.262	250.425	38.105	30.4353	43.2815	125.708	301.385	155.114	297.745	116.542	branched-chain amino acid aminotransferase [EC:2.6.1.42]	Amino acid transport and metabolism; (E;)	2-oxocarboxylic acid metabolism [path:ko01210]; biosynthesis of amino acids [path:ko01230]; cysteine and methionine metabolism [path:ko00270]; valine, leucine and isoleucine degradation [path:ko00280]; valine, leucine and isoleucine biosynthesis [path:ko00290]; pantothenate and coa biosynthesis [path:ko00770];
K11358	20.1752	12.4309	28.0696	42.9125	79.0358	29.5872	6.47609	11.1838	3.98027	27.1416	aspartate aminotransferase [EC:2.6.1.1]	Amino acid transport and metabolism; (E;)	2-oxocarboxylic acid metabolism [path:ko01210]; biosynthesis of amino acids [path:ko01230]; alanine, aspartate and glutamate metabolism [path:ko00250]; cysteine and methionine metabolism [path:ko00270]; arginine biosynthesis [path:ko00220]; arginine and proline metabolism [path:ko00330]; tyrosine metabolism [path:ko00350]; phenylalanine metabolism [path:ko00360]; phenylalanine, tyrosine and trypt…
K12659	50.6214	90.7301	32.8827	17.9042	16.246	40.8711	59.6411	88.758	110.475	65.6118	N-acetyl-gamma-glutamyl-phosphate reductase / acetylglutamate kinase [EC:2.7.2.8;1.2.1.38]	Amino acid transport and metabolism; (E;)	2-oxocarboxylic acid metabolism [path:ko01210]; biosynthesis of amino acids [path:ko01230]; arginine biosynthesis [path:ko00220];
K14677	35.4376	48.0996	28.1783	20.1203	14.6727	33.5614	26.796	47.0441	22.8194	102.219	aminoacylase [EC:3.5.1.14]	Amino acid transport and metabolism; (E;)	2-oxocarboxylic acid metabolism [path:ko01210]; biosynthesis of amino acids [path:ko01230]; arginine biosynthesis [path:ko00220];
K14682	7.20086	9.46331	4.20043	2.30995	2.0375	13.256	11.1558	24.5881	14.2812	11.5919	amino-acid N-acetyltransferase [EC:2.3.1.1]	Amino acid transport and metabolism; (E;)	2-oxocarboxylic acid metabolism [path:ko01210]; biosynthesis of amino acids [path:ko01230]; arginine biosynthesis [path:ko00220];
K00052	40.4362	73.9196	83.9053	206.615	407.76	201.183	153.778	64.1849	277.784	14.2309	3-isopropylmalate dehydrogenase [EC:1.1.1.85]	Amino acid transport and metabolism; (E;)	2-oxocarboxylic acid metabolism [path:ko01210]; biosynthesis of amino acids [path:ko01230]; c5-branched dibasic acid metabolism [path:ko00660]; valine, leucine and isoleucine biosynthesis [path:ko00290];
K00133	60.0151	90.2967	97.5487	66.2592	38.9434	63.3615	143.613	80.9094	173.256	30.2664	aspartate-semialdehyde dehydrogenase [EC:1.2.1.11]	Amino acid transport and metabolism; (E;)	2-oxocarboxylic acid metabolism [path:ko01210]; biosynthesis of amino acids [path:ko01230]; glycine, serine and threonine metabolism [path:ko00260]; cysteine and methionine metabolism [path:ko00270]; lysine biosynthesis [path:ko00300]; monobactam biosynthesis [path:ko00261];
K13566	97.1636	143.995	39.624	24.7124	12.3754	35.4323	116.774	149.919	81.6095	54.0868	omega-amidase [EC:3.5.1.3]	Amino acid transport and metabolism; (E;)	alanine, aspartate and glutamate metabolism [path:ko00250];
K00818	59.2789	71.7577	28.6258	19.2348	9.23373	35.8156	48.942	79.6705	109.925	38.4964	acetylornithine aminotransferase [EC:2.6.1.11]	Amino acid transport and metabolism(E)	2-oxocarboxylic acid metabolism [path:ko01210]; biosynthesis of amino acids [path:ko01230]; arginine biosynthesis [path:ko00220];
K01438	67.1718	59.9541	70.4698	74.5575	5.40919	31.6511	17.7222	118.953	22.4713	70.7957	acetylornithine deacetylase [EC:3.5.1.16]	Amino acid transport and metabolism(E)	2-oxocarboxylic acid metabolism [path:ko01210]; biosynthesis of amino acids [path:ko01230]; arginine biosynthesis [path:ko00220];
K01649	366.805	186.733	180.267	141.078	258.114	249.178	113.171	112.521	305.625	47.7159	2-isopropylmalate synthase [EC:2.3.3.13]	Amino acid transport and metabolism(E)	2-oxocarboxylic acid metabolism [path:ko01210]; biosynthesis of amino acids [path:ko01230]; pyruvate metabolism [path:ko00620]; valine, leucine and isoleucine biosynthesis [path:ko00290];
K01702	21.8565	39.5556	22.0205	14.5078	26.7523	36.2243	41.7969	32.8001	152.013	13.3503	3-isopropylmalate dehydratase [EC:4.2.1.33]	Amino acid transport and metabolism(E)	2-oxocarboxylic acid metabolism [path:ko01210]; biosynthesis of amino acids [path:ko01230]; valine, leucine and isoleucine biosynthesis [path:ko00290];
K00272	17.9636	12.0741	26.0839	14.4068	11.3464	15.7944	35.3956	13.2373	10.1033	34.6056	D-aspartate oxidase [EC:1.4.3.1]	Amino acid transport and metabolism(E)	alanine, aspartate and glutamate metabolism [path:ko00250];
K14455	379.169	528.969	65.8262	37.266	24.6159	143.589	182.378	322.004	228.049	180.454	aspartate aminotransferase, mitochondrial [EC:2.6.1.1]	Amino acid transport and metabolism; (E;)	carbon metabolism [path:ko01200]; 2-oxocarboxylic acid metabolism [path:ko01210]; biosynthesis of amino acids [path:ko01230]; carbon fixation in photosynthetic organisms [path:ko00710]; alanine, aspartate and glutamate metabolism [path:ko00250]; cysteine and methionine metabolism [path:ko00270]; arginine biosynthesis [path:ko00220]; arginine and proline metabolism [path:ko00330]; tyrosine metabol…
K00058	138.499	171.838	52.6849	46.7989	51.4324	76.9892	176.499	96.3658	154.644	79.6372	D-3-phosphoglycerate dehydrogenase [EC:1.1.1.95]	Amino acid transport and metabolism; (E;)	carbon metabolism [path:ko01200]; biosynthesis of amino acids [path:ko01230]; methane metabolism [path:ko00680]; glycine, serine and threonine metabolism [path:ko00260];
K00260	352.78	137.876	276.699	164.606	247.959	254.046	353.014	405.639	236.969	698.871	glutamate dehydrogenase [EC:1.4.1.2]	Amino acid transport and metabolism(E)	nitrogen metabolism [path:ko00910]; alanine, aspartate and glutamate metabolism [path:ko00250]; arginine biosynthesis [path:ko00220]; taurine and hypotaurine metabolism [path:ko00430];
K00285	23.3672	19.3258	6.34205	6.07413	7.7084	10.2515	15.177	17.3323	8.53094	24.9594	D-amino-acid dehydrogenase [EC:1.4.99.1]	Amino acid transport and metabolism(E)	phenylalanine metabolism [path:ko00360];
K00451	17.0343	6.21431	24.1332	12.2118	1.73321	15.9852	17.6614	21.835	6.51913	9.76185	homogentisate 1,2-dioxygenase [EC:1.13.11.5]	Amino acid transport and metabolism; (E;)	tyrosine metabolism [path:ko00350]; styrene degradation [path:ko00643];
K02437	289.405	415.598	174.363	130.413	474.608	172.933	1301.53	758.544	585.04	206.008	glycine cleavage system H protein [EC:NA]	Amino acid transport and metabolism(E)	glyoxylate and dicarboxylate metabolism [path:ko00630]; glycine, serine and threonine metabolism [path:ko00260];
K00053	123.617	247.962	75.5853	151.626	114.457	154.007	98.996	105.926	338.845	89.6891	ketol-acid reductoisomerase [EC:1.1.1.86]	Amino acid transport and metabolism; (E;)	2-oxocarboxylic acid metabolism [path:ko01210]; biosynthesis of amino acids [path:ko01230]; valine, leucine and isoleucine biosynthesis [path:ko00290]; pantothenate and coa biosynthesis [path:ko00770];
K00252	47.0348	27.3087	19.7621	9.64348	6.21126	25.1549	22.3877	64.3957	20.3894	62.2178	glutaryl-CoA dehydrogenase [EC:1.3.8.6]	Amino acid transport and metabolism; (E;)	fatty acid degradation [path:ko00071]; lysine degradation [path:ko00310]; tryptophan metabolism [path:ko00380]; benzoate degradation [path:ko00362];
K12251	20.6957	24.4082	20.6063	8.71248	2.19423	20.006	20.9267	29.6524	27.1758	28.6003	N-carbamoylputrescine amidase [EC:3.5.1.53]	Amino acid transport and metabolism; (E;)	arginine and proline metabolism [path:ko00330];
K00472	0	0	0	0	0	0	0	0	0	0	prolyl 4-hydroxylase [EC:1.14.11.2]	Amino acid transport and metabolism; (E;)	arginine and proline metabolism [path:ko00330];
K12657	283.698	172.017	162.432	224.738	265.104	174.199	157.607	355.126	124.986	216.441	delta-1-pyrroline-5-carboxylate synthetase [EC:1.2.1.41;2.7.2.11]	Amino acid transport and metabolism; (E;)	biosynthesis of amino acids [path:ko01230]; arginine and proline metabolism [path:ko00330];
K00814	128.157	199.087	61.8623	71.4068	52.4071	105.78	156.228	252.034	178.349	153.302	alanine transaminase [EC:2.6.1.2]	Amino acid transport and metabolism; (E;)	carbon metabolism [path:ko01200]; 2-oxocarboxylic acid metabolism [path:ko01210]; biosynthesis of amino acids [path:ko01230]; carbon fixation in photosynthetic organisms [path:ko00710]; alanine, aspartate and glutamate metabolism [path:ko00250]; arginine biosynthesis [path:ko00220];
K05605	119.175	163.009	78.5217	44.8501	9.11821	58.7804	176.248	169.849	227.155	61.8048	3-hydroxyisobutyryl-CoA hydrolase [EC:3.1.2.4]	Amino acid transport and metabolism; (E;)	carbon metabolism [path:ko01200]; propanoate metabolism [path:ko00640]; valine, leucine and isoleucine degradation [path:ko00280]; beta-alanine metabolism [path:ko00410];
K00547	21.4071	32.3453	12.914	13.2197	23.1349	22.2388	30.6836	14.5902	9.65776	9.59968	homocysteine S-methyltransferase [EC:2.1.1.10]	Amino acid transport and metabolism; (E;)	cysteine and methionine metabolism [path:ko00270];
K00772	47.9455	50.5537	9.81	12.6024	14.6551	15.0421	38.3435	47.9883	37.8252	91.5938	5'-methylthioadenosine phosphorylase [EC:2.4.2.28]	Amino acid transport and metabolism; (E;)	cysteine and methionine metabolism [path:ko00270];
K00797	93.3068	149.623	27.3025	66.3596	82.2571	73.7281	231.795	84.6941	436.974	11.308	spermidine synthase [EC:2.5.1.16]	Amino acid transport and metabolism; (E;)	cysteine and methionine metabolism [path:ko00270]; arginine and proline metabolism [path:ko00330]; beta-alanine metabolism [path:ko00410]; glutathione metabolism [path:ko00480];
K00456	5.76846	6.11139	27.7183	13.7196	1.75808	27.894	1.2673	58.6706	1.87175	24.0285	cysteine dioxygenase [EC:1.13.11.20]	Amino acid transport and metabolism; (E;)	cysteine and methionine metabolism [path:ko00270]; taurine and hypotaurine metabolism [path:ko00430];
K01469	27.4487	40.886	21.3873	13.149	9.86839	19.0485	27.3332	30.9984	18.735	23.9747	5-oxoprolinase (ATP-hydrolysing) [EC:3.5.2.9]	Amino acid transport and metabolism; (E;)	glutathione metabolism [path:ko00480];
K06720	107.325	154.362	197.725	126.691	42.4055	120.14	143.429	171.288	139.058	183.06	L-ectoine synthase [EC:4.2.1.108]	Amino acid transport and metabolism; (E;)	glycine, serine and threonine metabolism [path:ko00260];
K01468	45.8026	19.4675	25.6391	11.9148	4.02949	20.4884	21.4253	77.8647	8.92272	107.551	imidazolonepropionase [EC:3.5.2.7]	Amino acid transport and metabolism; (E;)	histidine metabolism [path:ko00340];
K01712	47.2609	18.4862	7.31483	2.73602	5.50211	30.5625	11.7221	49.3305	1.34786	21.1578	urocanate hydratase [EC:4.2.1.49]	Amino acid transport and metabolism; (E;)	histidine metabolism [path:ko00340];
K05603	13.0981	6.76785	17.8731	5.64504	7.2725	20.8666	9.83814	31.7011	3.35328	39.1768	formimidoylglutamate deiminase [EC:3.5.3.13]	Amino acid transport and metabolism; (E;)	histidine metabolism [path:ko00340];
K01444	21.2972	21.317	8.6718	8.89138	1.41515	5.9321	0	23.6804	8.26775	30.1972	N4-(beta-N-acetylglucosaminyl)-L-asparaginase [EC:3.5.1.26]	Amino acid transport and metabolism; (E;)	other glycan degradation [path:ko00511];
K01427	23.6938	25.4944	32.8945	27.2353	32.8698	28.9343	16.25	19.7395	6.57328	56.6127	urease [EC:3.5.1.5]	Amino acid transport and metabolism; (E;)	purine metabolism [path:ko00230]; arginine biosynthesis [path:ko00220];
K00457	929.961	194.376	87.8201	28.7413	45.7205	463.904	706.726	930.684	231.014	138.966	4-hydroxyphenylpyruvate dioxygenase [EC:1.13.11.27]	Amino acid transport and metabolism; (E;)	tyrosine metabolism [path:ko00350]; phenylalanine metabolism [path:ko00360]; ubiquinone and other terpenoid-quinone biosynthesis [path:ko00130];
K01555	506.956	244.011	62.7972	28.3186	23.0426	191.811	321.441	345.78	341.074	347.332	fumarylacetoacetase [EC:3.7.1.2]	Amino acid transport and metabolism; (E;)	tyrosine metabolism [path:ko00350]; styrene degradation [path:ko00643];
K00020	516.759	378.363	76.9466	49.1864	64.7307	140.547	164.134	438.396	112.973	527.262	3-hydroxyisobutyrate dehydrogenase [EC:1.1.1.31]	Amino acid transport and metabolism; (E;)	valine, leucine and isoleucine degradation [path:ko00280];
K00253	181.885	60.4435	83.5698	45.4505	13.2293	70.7168	17.5665	147.03	6.0663	159.199	isovaleryl-CoA dehydrogenase [EC:1.3.8.4]	Amino acid transport and metabolism; (E;)	valine, leucine and isoleucine degradation [path:ko00280];
K01968	228.794	114.229	20.307	7.45761	5.83863	58.6539	35.4896	88.0161	30.7966	98.478	3-methylcrotonyl-CoA carboxylase alpha subunit [EC:6.4.1.4]	Amino acid transport and metabolism; (E;)	valine, leucine and isoleucine degradation [path:ko00280];
K01969	77.2564	76.102	25.4183	12.8498	1.74998	37.9644	35.969	166.492	30.3827	181.406	3-methylcrotonyl-CoA carboxylase alpha subunit [EC:6.4.1.4]	Amino acid transport and metabolism; (E;)	valine, leucine and isoleucine degradation [path:ko00280];
K00140	944.853	366.389	218.045	116.034	175.042	295.985	182.481	520.034	180.331	429.969	malonate-semialdehyde dehydrogenase (acetylating) / methylmalonate-semialdehyde dehydrogenase [EC:1.2.1.27;1.2.1.18]	Amino acid transport and metabolism(E)	carbon metabolism [path:ko01200]; propanoate metabolism [path:ko00640]; inositol phosphate metabolism [path:ko00562]; valine, leucine and isoleucine degradation [path:ko00280]; beta-alanine metabolism [path:ko00410];
K00620	41.3548	62.1616	29.3836	18.5973	4.83886	28.0606	60.0593	116.454	111.642	42.1707	glutamate N-acetyltransferase / amino-acid N-acetyltransferase (arginine biosynthesis bifunctional protein ArgJ) [EC:2.3.1.1;2.3.1.35]	Amino acid transport and metabolism(E)	2-oxocarboxylic acid metabolism [path:ko01210]; biosynthesis of amino acids [path:ko01230]; arginine biosynthesis [path:ko00220];
K01953	110.579	149.756	80.647	94.4681	205.52	184.49	80.6503	63.4954	159.834	47.3136	asparagine synthase (glutamine-hydrolysing) [EC:6.3.5.4]	Amino acid transport and metabolism(E)	alanine, aspartate and glutamate metabolism [path:ko00250];
K00294	136.008	88.2501	37.8391	23.0479	31.7489	48.6122	100.147	125.393	101.666	99.503	1-pyrroline-5-carboxylate dehydrogenase [EC:1.2.1.88]	Amino acid transport and metabolism(E)	alanine, aspartate and glutamate metabolism [path:ko00250]; arginine and proline metabolism [path:ko00330];
K01779	17.2154	6.1752	5.53595	17.1234	9.91341	9.79537	0	7.82368	5.29422	8.50731	aspartate racemase [EC:5.1.1.13]	Amino acid transport and metabolism(E)	alanine, aspartate and glutamate metabolism [path:ko00250]; nonribosomal peptide structures [path:ko01054];
K00318	41.2255	27.3815	43.978	37.8106	27.8144	74.7323	31.7516	72.4558	14.786	110.198	proline dehydrogenase [EC:1.5.-.-]	Amino acid transport and metabolism(E)	arginine and proline metabolism [path:ko00330];
K00819	186.01	175.136	52.8021	130.701	228.238	116.779	61.8833	159.968	90.0695	98.9313	ornithine--oxo-acid transaminase [EC:2.6.1.13]	Amino acid transport and metabolism(E)	arginine and proline metabolism [path:ko00330];
K05526	11.497	11.1807	6.89268	2.43959	0.657124	3.64902	5.75029	35.0592	6.56072	12.0526	succinylglutamate desuccinylase [EC:3.5.1.96]	Amino acid transport and metabolism(E)	arginine and proline metabolism [path:ko00330];
K01755	110.322	181.965	150.685	99.8794	20.0106	72.5173	161.597	287.833	250.089	82.0492	argininosuccinate lyase [EC:4.3.2.1]	Amino acid transport and metabolism(E)	biosynthesis of amino acids [path:ko01230]; alanine, aspartate and glutamate metabolism [path:ko00250]; arginine biosynthesis [path:ko00220];
K00286	19.2424	20.083	80.0086	248.97	308.807	167.86	3.39984	37.5899	4.70881	36.4267	pyrroline-5-carboxylate reductase [EC:1.5.1.2]	Amino acid transport and metabolism(E)	biosynthesis of amino acids [path:ko01230]; arginine and proline metabolism [path:ko00330];
K01907	52.3691	54.1169	26.7351	11.5172	6.07911	29.8956	40.0312	50.72	37.4323	44.4174	acetoacetyl-CoA synthetase [EC:6.2.1.16]	Amino acid transport and metabolism(E)	butanoate metabolism [path:ko00650]; valine, leucine and isoleucine degradation [path:ko00280];
K01754	160.903	92.8366	63.1728	40.1168	73.3969	89.5671	232.808	118.169	238.223	122.465	threonine dehydratase [EC:4.3.1.19]	Amino acid transport and metabolism(E)	carbon metabolism [path:ko01200]; biosynthesis of amino acids [path:ko01230]; glycine, serine and threonine metabolism [path:ko00260]; valine, leucine and isoleucine biosynthesis [path:ko00290];
K00605	144.418	63.8713	22.6179	15.0598	41.2568	33.5478	151.692	104.061	105.795	61.6379	aminomethyltransferase [EC:2.1.2.10]	Amino acid transport and metabolism(E)	carbon metabolism [path:ko01200]; glyoxylate and dicarboxylate metabolism [path:ko00630]; glycine, serine and threonine metabolism [path:ko00260]; one carbon pool by folate [path:ko00670];
K00830	167.673	182.023	49.5349	23.1321	12.6023	63.7438	99.4196	248.924	134.086	146.58	alanine-glyoxylate transaminase / serine-glyoxylate transaminase / serine-pyruvate transaminase [EC:2.6.1.51;2.6.1.45;2.6.1.44]	Amino acid transport and metabolism(E)	carbon metabolism [path:ko01200]; glyoxylate and dicarboxylate metabolism [path:ko00630]; methane metabolism [path:ko00680]; alanine, aspartate and glutamate metabolism [path:ko00250]; glycine, serine and threonine metabolism [path:ko00260];
K08963	30.8921	58.0695	34.1637	24.1467	13.1594	28.4836	84.6195	67.4283	51.7286	31.4934	methylthioribose-1-phosphate isomerase [EC:5.3.1.23]	Amino acid transport and metabolism(E)	cysteine and methionine metabolism [path:ko00270];
K00641	40.9077	68.7621	49.0247	50.2166	49.7061	41.6722	13.6358	21.7443	16.2499	94.361	homoserine O-acetyltransferase [EC:2.3.1.31]	Amino acid transport and metabolism(E)	cysteine and methionine metabolism [path:ko00270];
K01251	611.133	627.96	164.026	270.821	287.17	283.133	150.489	181.707	566.899	48.6471	adenosylhomocysteinase [EC:3.3.1.1]	Amino acid transport and metabolism(E)	cysteine and methionine metabolism [path:ko00270];
K01505	96.4402	49.8397	34.1665	146.957	47.1952	49.6115	73.0957	81.054	65.5457	66.2011	1-aminocyclopropane-1-carboxylate deaminase [EC:3.5.99.7]	Amino acid transport and metabolism(E)	cysteine and methionine metabolism [path:ko00270];
K08966	12.5672	14.5834	12.5206	5.07167	1.2392	9.47739	7.86806	41.8	8.44919	49.6147	2-hydroxy-3-keto-5-methylthiopentenyl-1-phosphate phosphatase [EC:3.1.3.87]	Amino acid transport and metabolism(E)	cysteine and methionine metabolism [path:ko00270];
K16054	25.3846	35.4516	15.1794	10.012	17.4607	20.7005	55.3371	23.4919	66.9535	13.8067	methylthioribulose 1-phosphate dehydratase / enolase-phosphatase E1 [EC:3.1.3.77;4.2.1.109]	Amino acid transport and metabolism(E)	cysteine and methionine metabolism [path:ko00270];
K01611	53.1683	97.5749	17.2555	23.686	184.58	59.5763	42.478	25.6814	68.9914	5.87674	S-adenosylmethionine decarboxylase [EC:4.1.1.50]	Amino acid transport and metabolism(E)	cysteine and methionine metabolism [path:ko00270]; arginine and proline metabolism [path:ko00330];
K00108	86.9648	85.5684	86.731	157.888	104.488	191.993	111.611	123.031	151.66	149.102	choline dehydrogenase [EC:1.1.99.1]	Amino acid transport and metabolism(E)	glycine, serine and threonine metabolism [path:ko00260];
K00130	57.6518	56.5899	124.918	90.522	54.3753	66.2537	60.0461	57.1633	45.6971	51.0444	betaine-aldehyde dehydrogenase [EC:1.2.1.8]	Amino acid transport and metabolism(E)	glycine, serine and threonine metabolism [path:ko00260];
K00301	0	0	0	0	0.017183	0	0	0	0	0	sarcosine oxidase [EC:1.5.3.1]	Amino acid transport and metabolism(E)	glycine, serine and threonine metabolism [path:ko00260];
K15789	100.024	86.0412	66.6124	21.2715	206.617	155.159	145.222	40.22	74.3331	40.7034	threonine 3-dehydrogenase [EC:1.1.1.103]	Amino acid transport and metabolism(E)	glycine, serine and threonine metabolism [path:ko00260];
K00613	113.61	225.961	4.36978	6.52173	0.759777	16.4988	10.2994	160.807	1.41141	129.46	glycine amidinotransferase [EC:2.1.4.1]	Amino acid transport and metabolism(E)	glycine, serine and threonine metabolism [path:ko00260]; arginine and proline metabolism [path:ko00330];
K00276	0.960122	0.955692	3.56363	4.35453	3.51364	5.45868	7.4484	1.70838	0.666795	3.22965	primary-amine oxidase [EC:1.4.3.21]	Amino acid transport and metabolism(E)	glycine, serine and threonine metabolism [path:ko00260]; tyrosine metabolism [path:ko00350]; phenylalanine metabolism [path:ko00360]; beta-alanine metabolism [path:ko00410]; isoquinoline alkaloid biosynthesis [path:ko00950]; tropane, piperidine and pyridine alkaloid biosynthesis [path:ko00960];
K01745	37.3108	12.4984	3.20918	3.08442	23.8474	18.408	4.31524	19.9565	0.247607	39.163	histidine ammonia-lyase [EC:4.3.1.3]	Amino acid transport and metabolism(E)	histidine metabolism [path:ko00340];
K14157	26.544	28.1327	22.1471	14.1111	1.70768	12.2	1.56851	59.8157	0.854855	95.5693	alpha-aminoadipic semialdehyde synthase [EC:1.5.1.9;1.5.1.8]	Amino acid transport and metabolism(E)	lysine degradation [path:ko00310];
K00639	54.4777	49.2838	20.9592	14.7237	8.20003	32.6835	51.5148	70.7995	53.9004	52.585	glycine C-acetyltransferase/2-amino-3-ketobutyrate coenzyme A ligase [EC:2.3.1.29]	Amino acid transport and metabolism(E)	glycine, serine and threonine metabolism [path:ko00260]
K00262	88.485	199.807	66.4241	36.9839	9.49376	82.0017	165.894	257.77	140.646	95.1244	glutamate dehydrogenase (NADP+) [EC:1.4.1.4]	Amino acid transport and metabolism(E)	nitrogen metabolism [path:ko00910]; alanine, aspartate and glutamate metabolism [path:ko00250]; arginine biosynthesis [path:ko00220];
K00823	200.877	105.776	24.4285	3.8806	5.54607	81.8342	37.8021	124.18	73.8655	71.8468	4-aminobutyrate aminotransferase [EC:2.6.1.19]	Amino acid transport and metabolism(E)	propanoate metabolism [path:ko00640]; butanoate metabolism [path:ko00650]; alanine, aspartate and glutamate metabolism [path:ko00250]; beta-alanine metabolism [path:ko00410];
K13524	2.97659	8.7289	17.8267	6.79944	2.14265	37.2507	78.8972	90.9605	50.2071	14.5148	4-aminobutyrate aminotransferase / (S)-3-amino-2-methylpropionate transaminase [EC:2.6.1.22;2.6.1.19]	Amino acid transport and metabolism(E)	propanoate metabolism [path:ko00640]; butanoate metabolism [path:ko00650]; alanine, aspartate and glutamate metabolism [path:ko00250]; valine, leucine and isoleucine degradation [path:ko00280]; beta-alanine metabolism [path:ko00410];
K11540	24.8796	27.6775	49.2757	30.9893	16.8599	24.4149	51.629	29.6006	31.8312	25.8869	carbamoyl-phosphate synthase / aspartate carbamoyltransferase / dihydroorotase (Multifunctional pyrimidine synthesis protein) [EC:3.5.2.3;2.1.3.2;6.3.5.5]	Amino acid transport and metabolism(E)	pyrimidine metabolism [path:ko00240]; alanine, aspartate and glutamate metabolism [path:ko00250];
K11541	71.4002	75.4872	62.2785	31.4998	37.183	43.3998	101.575	56.3394	143.396	7.84986	carbamoyl-phosphate synthase / aspartate carbamoyltransferase (Multifunctional pyrimidine synthesis protein) [EC:2.1.3.2;6.3.5.5]	Amino acid transport and metabolism(E)	pyrimidine metabolism [path:ko00240]; alanine, aspartate and glutamate metabolism [path:ko00250];
K01008	67.119	51.2452	82.407	52.3384	18.4352	48.4025	44.9579	107.741	42.8275	83.9105	selenide, water dikinase [EC:2.7.9.3]	Amino acid transport and metabolism(E)	selenocompound metabolism [path:ko00450];
K10712	338.316	474.793	327.801	252.563	290.578	313.124	1012.49	520.612	897.331	372.432	cysteamine dioxygenase [EC:1.13.11.19]	Amino acid transport and metabolism(E)	taurine and hypotaurine metabolism [path:ko00430];
K00681	0	0	0	0	0	0	0	0	0	0	gamma-glutamyltranspeptidase / glutathione hydrolase [EC:3.4.19.13;2.3.2.2]	Amino acid transport and metabolism(E)	taurine and hypotaurine metabolism [path:ko00430]; cyanoamino acid metabolism [path:ko00460]; glutathione metabolism [path:ko00480];
K04487	226.281	125.804	87.2631	52.2756	32.0872	115.562	128.3	202.091	162.175	172.005	cysteine desulfurase [EC:2.8.1.7]	Amino acid transport and metabolism(E)	thiamine metabolism [path:ko00730];
K07253	219.691	155.53	14.0989	6.69846	1.72761	20.0856	48.6279	223.703	58.1551	91.0687	phenylpyruvate tautomerase [EC:5.3.2.1]	Amino acid transport and metabolism(E)	tyrosine metabolism [path:ko00350]; phenylalanine metabolism [path:ko00360];
K01800	372.886	178.399	45.4111	21.2548	14.3661	110.453	287.112	394.51	162.436	42.0195	maleylacetoacetate isomerase [EC:5.2.1.2]	Amino acid transport and metabolism(E)	tyrosine metabolism [path:ko00350]; styrene degradation [path:ko00643];
K01260	0	0	0	0	0	0	0	0	0	0	aminopeptidase B [EC:3.4.11.6]	Amino acid transport and metabolism(E)
K00913	11.0476	24.9677	13.8974	7.34825	3.08451	14.9944	8.79112	34.5126	9.11485	9.40152	inositol-1,3,4-trisphosphate 5/6-kinase / inositol-tetrakisphosphate 1-kinase [EC:2.7.1.134;2.7.1.159]	Carbohydrate transport and metabolism; (G;)	inositol phosphate metabolism [path:ko00562];
K01099	9.39248	9.92402	50.8605	42.128	15.6282	26.9492	6.50425	13.051	2.12896	17.2741	phosphatidylinositol-bisphosphatase [EC:3.1.3.36]	Carbohydrate transport and metabolism; (G;)	inositol phosphate metabolism [path:ko00562];
K01106	25.2486	26.7968	48.3809	52.4214	79.9543	45.8408	6.88309	28.4253	11.9267	36.7973	Inositol-1,4,5-trisphosphate 5-phosphatase [EC:3.1.3.56]	Carbohydrate transport and metabolism; (G;)	inositol phosphate metabolism [path:ko00562];
K01109	56.2309	48.3048	41.7907	23.3456	34.7156	47.1625	32.3525	49.4012	26.0445	59.8348	inositol polyphosphate-4-phosphatase [EC:3.1.3.66]	Carbohydrate transport and metabolism; (G;)	inositol phosphate metabolism [path:ko00562];
K10572	73.1115	36.2374	35.4869	72.4226	142.663	109.413	11.6305	51.582	14.5548	134.618	inositol-pentakisphosphate 2-kinase [EC:2.7.1.158]	Carbohydrate transport and metabolism; (G;)	inositol phosphate metabolism [path:ko00562];
K03103	25.0104	31.5549	22.6621	29.7312	53.0363	37.0061	13.8244	50.8701	21.0982	40.9096	multiple inositol-polyphosphate phosphatase [EC:3.1.3.62]	Carbohydrate transport and metabolism; (G;)	glycolysis / gluconeogenesis [path:ko00010]; inositol phosphate metabolism [path:ko00562];
K00469	17.6677	33.5897	90.319	57.3419	28.5127	55.1022	46.3326	121.874	90.4629	28.0291	inositol oxygenase [EC:1.13.99.1]	Carbohydrate transport and metabolism; (G;)	ascorbate and aldarate metabolism [path:ko00053]; inositol phosphate metabolism [path:ko00562];
K01836	181.689	172.929	55.3549	40.7507	160.258	142.439	108.317	184.518	167.324	146.857	phosphoacetylglucosamine mutase [EC:5.4.2.3]	Carbohydrate transport and metabolism; (G;)	amino sugar and nucleotide sugar metabolism [path:ko00520];
K00225	22.7512	32.7299	10.4455	7.68834	27.8932	56.331	35.364	42.1639	39.292	24.1961	L-galactono-1,4-lactone dehydrogenase [EC:1.3.2.3]	Carbohydrate transport and metabolism; (G;)	ascorbate and aldarate metabolism [path:ko00053];
K11214	12.1491	10.6562	15.9013	9.58969	9.42297	17.4088	6.23327	15.4233	8.99635	24.6799	sedoheptulokinase [EC:2.7.1.14]	Carbohydrate transport and metabolism; (G;)	carbon fixation in photosynthetic organisms [path:ko00710];
K00134	4247.02	4179.05	255.815	236.388	446.553	1002.5	937.503	1740.59	1777.14	1292.66	glyceraldehyde 3-phosphate dehydrogenase [EC:1.2.1.12]	Carbohydrate transport and metabolism; (G;)	carbon metabolism [path:ko01200]; biosynthesis of amino acids [path:ko01230]; glycolysis / gluconeogenesis [path:ko00010]; carbon fixation in photosynthetic organisms [path:ko00710];
K01689	1931.62	1861.92	484.994	341.451	123.721	382.395	426.312	1212.85	751.052	1089.44	enolase [EC:4.2.1.11]	Carbohydrate transport and metabolism; (G;)	carbon metabolism [path:ko01200]; biosynthesis of amino acids [path:ko01230]; glycolysis / gluconeogenesis [path:ko00010]; methane metabolism [path:ko00680];
K15634	33.7539	21.5567	470.955	940.599	276.19	279.418	26.9605	34.2512	14.1097	24.5104	probable phosphoglycerate mutase [EC:5.4.2.12]	Carbohydrate transport and metabolism; (G;)	carbon metabolism [path:ko01200]; biosynthesis of amino acids [path:ko01230]; glycolysis / gluconeogenesis [path:ko00010]; methane metabolism [path:ko00680]; glycine, serine and threonine metabolism [path:ko00260];
K12407	174.618	339.924	198.185	668.244	474.683	512.235	96.5895	359.706	148.373	170.362	glucokinase [EC:2.7.1.2]	Carbohydrate transport and metabolism; (G;)	carbon metabolism [path:ko01200]; glycolysis / gluconeogenesis [path:ko00010]; galactose metabolism [path:ko00052]; starch and sucrose metabolism [path:ko00500]; amino sugar and nucleotide sugar metabolism [path:ko00520]; streptomycin biosynthesis [path:ko00521]; butirosin and neomycin biosynthesis [path:ko00524];
K07404	106.786	166.542	94.5206	70.0357	157.537	218.328	84.1483	150.935	111.877	156.694	6-phosphogluconolactonase [EC:3.1.1.31]	Carbohydrate transport and metabolism; (G;)	carbon metabolism [path:ko01200]; pentose phosphate pathway [path:ko00030];
K00846	90.6976	47.4033	28.2833	18.0286	49.78	28.0103	55.7406	57.8929	41.34	68.565	ketohexokinase [EC:2.7.1.3]	Carbohydrate transport and metabolism; (G;)	fructose and mannose metabolism [path:ko00051];
K00971	174.653	116.762	210.328	274.666	167.331	130.615	71.9947	123.501	65.2057	151.893	mannose-1-phosphate guanylyltransferase [EC:2.7.7.13]	Carbohydrate transport and metabolism; (G;)	fructose and mannose metabolism [path:ko00051]; amino sugar and nucleotide sugar metabolism [path:ko00520];
K00849	26.5194	36.7139	47.7978	32.5828	11.8447	24.9696	37.7805	63.0541	21.8711	38.7883	galactokinase [EC:2.7.1.6]	Carbohydrate transport and metabolism; (G;)	galactose metabolism [path:ko00052]; amino sugar and nucleotide sugar metabolism [path:ko00520];
K12316	0.300858	0.213951	76.263	116.148	9.61542	16.225	0	0.393178	0.0967725	0.365344	lysosomal alpha-glucosidase [EC:3.2.1.20]	Carbohydrate transport and metabolism; (G;)	galactose metabolism [path:ko00052]; starch and sucrose metabolism [path:ko00500];
K15779	24.5373	42.4232	18.4366	101.667	56.4405	41.6398	9.51692	36.0516	28.9816	36.6432	phosphoglucomutase / phosphopentomutase [EC:5.4.2.7;5.4.2.2]	Carbohydrate transport and metabolism; (G;)	glycolysis / gluconeogenesis [path:ko00010]; pentose phosphate pathway [path:ko00030]; galactose metabolism [path:ko00052]; starch and sucrose metabolism [path:ko00500]; amino sugar and nucleotide sugar metabolism [path:ko00520]; purine metabolism [path:ko00230];
K00854	27.9439	20.5151	4.28288	1.31115	5.04682	11.7604	0.440335	36.6662	3.80068	40.8943	xylulokinase [EC:2.7.1.17]	Carbohydrate transport and metabolism; (G;)	pentose and glucuronate interconversions [path:ko00040];
K00963	624.819	941.371	497.489	308.481	138.288	491.612	274.971	1184.83	409.324	713.642	phosphoglucomutase/UTP--glucose-1-phosphate uridylyltransferase [EC:5.4.2.2;2.7.7.9]	Carbohydrate transport and metabolism; (G;)	pentose and glucuronate interconversions [path:ko00040]; galactose metabolism [path:ko00052]; starch and sucrose metabolism [path:ko00500]; amino sugar and nucleotide sugar metabolism [path:ko00520];
K00852	16.9296	29.5878	40.3527	69.0643	45.3969	39.6355	49.2433	24.2306	38.8421	27.5409	ribokinase [EC:2.7.1.15]	Carbohydrate transport and metabolism; (G;)	pentose phosphate pathway [path:ko00030];
K01908	13.6179	11.3837	8.08787	3.54261	3.50902	10.3819	4.65989	19.9018	5.43039	42.6385	propionyl-CoA synthetase [EC:6.2.1.17]	Carbohydrate transport and metabolism; (G;)	propanoate metabolism [path:ko00640];
K01578	43.1944	41.2851	39.5728	13.3623	5.5955	29.5833	17.5468	69.7401	19.1262	76.8466	malonyl-CoA decarboxylase [EC:4.1.1.9]	Carbohydrate transport and metabolism; (G;)	propanoate metabolism [path:ko00640]; beta-alanine metabolism [path:ko00410];
K16055	178.679	161.626	247.335	216.447	139.926	182.51	93.3888	196.807	88.5006	301.991	trehalose 6-phosphate synthase/phosphatase [EC:3.1.3.12;2.4.1.15]	Carbohydrate transport and metabolism; (G;)	starch and sucrose metabolism [path:ko00500];
K00328	0	0	0	0	0	0	0	0	0	0	inositol-polyphosphate multikinase [EC:2.7.1.151]	Carbohydrate transport and metabolism; (G;)	not defined by KEGG
K00888	109.507	110.722	181.317	146.545	88.9884	115.51	42.7336	97.9655	56.1532	214.154	phosphatidylinositol 4-kinase [EC:2.7.1.67]	Carbohydrate transport and metabolism(G)	inositol phosphate metabolism [path:ko00562];
K00889	193.076	183.338	649.653	710.191	541.845	393.1	100.181	148.879	79.2349	244.195	1-phosphatidylinositol-4-phosphate 5-kinase [EC:2.7.1.68]	Carbohydrate transport and metabolism(G)	inositol phosphate metabolism [path:ko00562];
K00914	17.1821	16.222	46.561	49.2377	33.2151	33.7935	9.31779	23.9932	9.5407	47.2455	phosphatidylinositol 3-kinase [EC:2.7.1.137]	Carbohydrate transport and metabolism(G)	inositol phosphate metabolism [path:ko00562];
K00921	20.3556	21.0437	29.3186	20.976	48.0541	27.6829	1.68652	21.8448	4.79578	46.6967	1-phosphatidylinositol-3-phosphate 5-kinase [EC:2.7.1.150]	Carbohydrate transport and metabolism(G)	inositol phosphate metabolism [path:ko00562];
K00010	44.373	52.2891	110.959	298.582	146.831	111.295	32.4368	64.0432	53.2605	63.3512	myo-inositol 2-dehydrogenase / D-chiro-inositol 1-dehydrogenase [EC:1.1.1.369;1.1.1.18]	Carbohydrate transport and metabolism(G)	inositol phosphate metabolism [path:ko00562]; streptomycin biosynthesis [path:ko00521];
K01092	25.2474	25.4469	35.0718	21.8597	7.56172	24.6444	19.166	31.8578	37.549	24.0014	myo-inositol-1(or 4)-monophosphatase [EC:3.1.3.25]	Carbohydrate transport and metabolism(G)	inositol phosphate metabolism [path:ko00562]; streptomycin biosynthesis [path:ko00521];
K01858	201.924	265.984	235.524	241.097	39.7029	184.63	114.586	202.091	244.677	203.658	myo-inositol-1-phosphate synthase [EC:5.5.1.4]	Carbohydrate transport and metabolism(G)	inositol phosphate metabolism [path:ko00562]; streptomycin biosynthesis [path:ko00521];
K01803	878.212	1371.38	106.07	50.4042	139.217	267.583	149.697	420.676	261.292	261.974	triosephosphate isomerase (TIM) [EC:5.3.1.1]	Carbohydrate transport and metabolism(G)	carbon metabolism [path:ko01200]; biosynthesis of amino acids [path:ko01230]; glycolysis / gluconeogenesis [path:ko00010]; fructose and mannose metabolism [path:ko00051]; inositol phosphate metabolism [path:ko00562]; carbon fixation in photosynthetic organisms [path:ko00710];
K00863	34.6766	55.7414	16.6713	13.4938	3.49888	14.0173	2.42653	52.4725	8.45586	103.234	dihydroxyacetone kinase [EC:2.7.1.29]	Carbohydrate transport and metabolism(G)	carbon metabolism [path:ko01200]; methane metabolism [path:ko00680]; glycerolipid metabolism [path:ko00561];
K01610	1254.94	421.882	250.3	215.999	431.716	535.289	474.861	449.403	299.883	237.159	phosphoenolpyruvate carboxykinase (ATP) [EC:4.1.1.49]	Carbohydrate transport and metabolism(G)	carbon metabolism [path:ko01200]; glycolysis / gluconeogenesis [path:ko00010]; citrate cycle (tca cycle) [path:ko00020]; pyruvate metabolism [path:ko00620]; carbon fixation in photosynthetic organisms [path:ko00710];
K11528	43.6913	37.8049	28.5371	20.088	25.228	30.2422	39.6282	32.6525	30.7042	36.6818	UDP-N-acetylglucosamine pyrophosphorylase [EC:2.7.7.23]	Carbohydrate transport and metabolism(G)	amino sugar and nucleotide sugar metabolism [path:ko00520];
K00927	263.325	332.437	40.4537	24.5906	25.3886	130.331	147.298	247.085	213.4	178.836	phosphoglycerate kinase [EC:2.7.2.3]	Carbohydrate transport and metabolism(G)	carbon metabolism [path:ko01200]; biosynthesis of amino acids [path:ko01230]; glycolysis / gluconeogenesis [path:ko00010]; carbon fixation in photosynthetic organisms [path:ko00710];
K01834	900.341	1282.87	233.902	241.318	520.601	556.715	355.742	649.925	582.206	825.252	2,3-bisphosphoglycerate-dependent phosphoglycerate mutase [EC:5.4.2.11]	Carbohydrate transport and metabolism(G)	carbon metabolism [path:ko01200]; biosynthesis of amino acids [path:ko01230]; glycolysis / gluconeogenesis [path:ko00010]; methane metabolism [path:ko00680]; glycine, serine and threonine metabolism [path:ko00260];
K01624	820.38	1430.26	168.105	79.6439	34.8086	319.877	564.007	1067.93	752.577	848.561	fructose-bisphosphate aldolase, class II [EC:4.1.2.13]	Carbohydrate transport and metabolism(G)	carbon metabolism [path:ko01200]; biosynthesis of amino acids [path:ko01230]; glycolysis / gluconeogenesis [path:ko00010]; pentose phosphate pathway [path:ko00030]; fructose and mannose metabolism [path:ko00051]; carbon fixation in photosynthetic organisms [path:ko00710]; methane metabolism [path:ko00680];
K00850	78.0939	112.318	59.5512	60.4961	46.5235	43.7996	45.1416	66.3574	60.7254	40.9103	6-phosphofructokinase 1 [EC:2.7.1.11]	Carbohydrate transport and metabolism(G)	carbon metabolism [path:ko01200]; biosynthesis of amino acids [path:ko01230]; glycolysis / gluconeogenesis [path:ko00010]; pentose phosphate pathway [path:ko00030]; fructose and mannose metabolism [path:ko00051]; galactose metabolism [path:ko00052]; methane metabolism [path:ko00680];
K00873	737.37	2089.1	606.359	554.499	226.971	496.84	278.294	665.457	606.647	606.497	pyruvate kinase [EC:2.7.1.40]	Carbohydrate transport and metabolism(G)	carbon metabolism [path:ko01200]; biosynthesis of amino acids [path:ko01230]; glycolysis / gluconeogenesis [path:ko00010]; pyruvate metabolism [path:ko00620]; purine metabolism [path:ko00230];
K00616	642.081	829.318	148.952	40.3253	122.742	250.126	306.547	758.471	280.535	452.37	transaldolase [EC:2.2.1.2]	Carbohydrate transport and metabolism(G)	carbon metabolism [path:ko01200]; biosynthesis of amino acids [path:ko01230]; pentose phosphate pathway [path:ko00030];
K01807	66.7875	53.1428	34.2786	22.0176	9.72856	21.2006	100.488	72.2269	70.8863	14.3281	ribose 5-phosphate isomerase A [EC:5.3.1.6]	Carbohydrate transport and metabolism(G)	carbon metabolism [path:ko01200]; biosynthesis of amino acids [path:ko01230]; pentose phosphate pathway [path:ko00030]; carbon fixation in photosynthetic organisms [path:ko00710];
K00615	316.122	393.756	77.8565	40.3675	8.39752	94.0565	145.703	348.973	211.82	183.075	transketolase [EC:2.2.1.1]	Carbohydrate transport and metabolism(G)	carbon metabolism [path:ko01200]; biosynthesis of amino acids [path:ko01230]; pentose phosphate pathway [path:ko00030]; carbon fixation in photosynthetic organisms [path:ko00710]; biosynthesis of ansamycins [path:ko01051];
K01783	69.3627	59.7684	13.5153	20.1118	27.1363	30.3937	86.2589	63.6928	95.7021	59.1739	ribulose-phosphate 3-epimerase [EC:5.1.3.1]	Carbohydrate transport and metabolism(G)	carbon metabolism [path:ko01200]; biosynthesis of amino acids [path:ko01230]; pentose phosphate pathway [path:ko00030]; pentose and glucuronate interconversions [path:ko00040]; carbon fixation in photosynthetic organisms [path:ko00710];
K01053	71.5117	69.3914	80.3997	55.7298	29.6936	150.669	75.6984	201.475	158.642	172.717	gluconolactonase [EC:3.1.1.17]	Carbohydrate transport and metabolism(G)	carbon metabolism [path:ko01200]; degradation of aromatic compounds [path:ko01220]; pentose phosphate pathway [path:ko00030]; ascorbate and aldarate metabolism [path:ko00053]; caprolactam degradation [path:ko00930];
K08074	47.9006	72.0459	24.0351	10.8022	1.49609	20.0358	51.1874	78.158	39.2384	38.5525	glucokinase, ADP-dependent [EC:2.7.1.147]	Carbohydrate transport and metabolism(G)	carbon metabolism [path:ko01200]; glycolysis / gluconeogenesis [path:ko00010];
K03841	323.205	195.025	79.2605	33.2859	20.7517	91.4874	306.676	428.006	135.658	212.928	fructose-1,6-bisphosphatase I [EC:3.1.3.11]	Carbohydrate transport and metabolism(G)	carbon metabolism [path:ko01200]; glycolysis / gluconeogenesis [path:ko00010]; pentose phosphate pathway [path:ko00030]; fructose and mannose metabolism [path:ko00051]; carbon fixation in photosynthetic organisms [path:ko00710]; methane metabolism [path:ko00680];
K01810	276.002	244.304	42.3338	18.4603	14.3965	39.833	78.7826	222.074	95.2531	198.641	glucose-6-phosphate isomerase [EC:5.3.1.9]	Carbohydrate transport and metabolism(G)	carbon metabolism [path:ko01200]; glycolysis / gluconeogenesis [path:ko00010]; pentose phosphate pathway [path:ko00030]; starch and sucrose metabolism [path:ko00500]; amino sugar and nucleotide sugar metabolism [path:ko00520];
K00033	602.993	757.995	132.019	63.356	42.2395	182.135	207.75	487.581	272.444	425.47	6-phosphogluconate dehydrogenase [EC:1.1.1.44]	Carbohydrate transport and metabolism(G)	carbon metabolism [path:ko01200]; pentose phosphate pathway [path:ko00030]; glutathione metabolism [path:ko00480];
K00036	290.523	192.264	56.8046	32.4446	15.2995	50.1025	54.5408	353.163	82.643	248.424	glucose-6-phosphate 1-dehydrogenase [EC:1.1.1.49]	Carbohydrate transport and metabolism(G)	carbon metabolism [path:ko01200]; pentose phosphate pathway [path:ko00030]; glutathione metabolism [path:ko00480];
K01006	312.516	578.168	19.0108	9.39656	11.8354	10.2454	0	23.2575	0.773359	1052.41	pyruvate, orthophosphate dikinase [EC:2.7.9.1]	Carbohydrate transport and metabolism(G)	carbon metabolism [path:ko01200]; pyruvate metabolism [path:ko00620]; carbon fixation in photosynthetic organisms [path:ko00710]; carbon fixation pathways in prokaryotes [path:ko00720];
K01103	66.0154	66.4406	53.8595	53.5872	43.1324	66.4338	12.6334	57.2989	27.1306	89.1822	6-phosphofructo-2-kinase / fructose-2,6-bisphosphatase [EC:3.1.3.46;2.7.1.105]	Carbohydrate transport and metabolism(G)	fructose and mannose metabolism [path:ko00051];
K01711	1.54247	3.34979	6.22626	7.27035	4.20061	5.50344	0	19.5912	0.330118	10.3896	GDPmannose 4,6-dehydratase [EC:4.2.1.47]	Carbohydrate transport and metabolism(G)	fructose and mannose metabolism [path:ko00051]; amino sugar and nucleotide sugar metabolism [path:ko00520];
K01809	19.474	17.4334	20.7919	9.07824	6.54596	17.7522	18.573	25.5337	14.9884	25.1866	mannose-6-phosphate isomerase [EC:5.3.1.8]	Carbohydrate transport and metabolism(G)	fructose and mannose metabolism [path:ko00051]; amino sugar and nucleotide sugar metabolism [path:ko00520];
K02377	14.5722	18.6685	6.69328	1.20566	0.140847	4.06535	6.17198	31.2758	11.0129	17.8455	GDP-L-fucose synthase [EC:1.1.1.271]	Carbohydrate transport and metabolism(G)	fructose and mannose metabolism [path:ko00051]; amino sugar and nucleotide sugar metabolism [path:ko00520];
K00847	135.012	398.527	199.287	92.7991	167.517	317.214	258.981	404.31	255.259	146.506	fructokinase [EC:2.7.1.4]	Carbohydrate transport and metabolism(G)	fructose and mannose metabolism [path:ko00051]; starch and sucrose metabolism [path:ko00500]; amino sugar and nucleotide sugar metabolism [path:ko00520];
K12308	36.0567	41.1833	26.1131	18.2126	11.7272	20.6905	17.185	38.5876	11.5216	68.2937	beta-galactosidase (Glycosyl hydrolase family 1) [EC:3.2.1.23]	Carbohydrate transport and metabolism(G)	galactose metabolism [path:ko00052];
K17716	181.552	284.306	86.0785	46.4686	97.881	84.202	17.7746	215.801	29.923	139.985	UDP-glucose 4-epimerase [EC:5.1.3.2]	Carbohydrate transport and metabolism(G)	galactose metabolism [path:ko00052]; amino sugar and nucleotide sugar metabolism [path:ko00520];
K01193	2.08127	11.2072	165.202	90.2406	531.446	353.391	229.245	68.3849	195.915	7.31173	beta-fructofuranosidase/invertase (Glycosyl hydrolases family 32) [EC:3.2.1.26]	Carbohydrate transport and metabolism(G)	galactose metabolism [path:ko00052]; starch and sucrose metabolism [path:ko00500];
K15922	49.8729	31.5119	16.6118	12.1719	8.05461	9.33261	2.89528	24.8405	1.29816	34.4165	alpha-glucosidase [EC:3.2.1.20]	Carbohydrate transport and metabolism(G)	galactose metabolism [path:ko00052]; starch and sucrose metabolism [path:ko00500];
K01785	150.35	193.623	132.314	187.79	147.418	125.849	226.004	297.913	999.969	163.96	aldose 1-epimerase [EC:5.1.3.3]	Carbohydrate transport and metabolism(G)	glycolysis / gluconeogenesis [path:ko00010]; galactose metabolism [path:ko00052];
K01191	105.844	121.334	100.654	53.2353	79.9464	76.38	38.0141	165.593	31.8213	167.945	alpha-mannosidase [EC:3.2.1.24]	Carbohydrate transport and metabolism(G)	other glycan degradation [path:ko00511];
K00012	88.7535	68.3553	111.548	205.054	80.7023	278.907	70.4058	162.801	174.902	111.188	UDPglucose 6-dehydrogenase [EC:1.1.1.22]	Carbohydrate transport and metabolism(G)	pentose and glucuronate interconversions [path:ko00040]; ascorbate and aldarate metabolism [path:ko00053]; starch and sucrose metabolism [path:ko00500]; amino sugar and nucleotide sugar metabolism [path:ko00520];
K01805	1.92823	1.19391	1.40865	0.993776	1.04815	6.84124	0	11.1455	0.548705	7.82528	xylose isomerase [EC:5.3.1.5]	Carbohydrate transport and metabolism(G)	pentose and glucuronate interconversions [path:ko00040]; fructose and mannose metabolism [path:ko00051];
K12447	6.75401	65.2298	4.27298	1.80742	0.521033	5.42137	5.08944	23.3082	4.01943	12.976	UDP-sugar pyrophosphorylase [EC:2.7.7.64]	Carbohydrate transport and metabolism(G)	pentose and glucuronate interconversions [path:ko00040]; galactose metabolism [path:ko00052]; ascorbate and aldarate metabolism [path:ko00053]; amino sugar and nucleotide sugar metabolism [path:ko00520];
K00078	29.1535	50.9115	8.73297	4.11047	0.543641	13.5584	25.6545	151.199	34.0956	54.3328	dihydrodiol dehydrogenase / D-xylose 1-dehydrogenase (NADP) [EC:1.1.1.179;1.3.1.20]	Carbohydrate transport and metabolism(G)	pentose and glucuronate interconversions [path:ko00040]; metabolism of xenobiotics by cytochrome p450 [path:ko00980];
K00049	64.608	28.9918	13.3337	7.10947	11.2386	26.0399	12.0478	32.6305	53.5337	70.54	glyoxylate/hydroxypyruvate reductase [EC:1.1.1.81;1.1.1.79]	Carbohydrate transport and metabolism(G)	pyruvate metabolism [path:ko00620]; glyoxylate and dicarboxylate metabolism [path:ko00630]; glycine, serine and threonine metabolism [path:ko00260];
K07405	0.612314	0.569362	0.826445	0.967875	0.452634	1.04664	0	0.837528	0.0697026	2.87268	alpha-amylase [EC:3.2.1.1]	Carbohydrate transport and metabolism(G)	starch and sucrose metabolism [path:ko00500];
K01087	49.1861	52.3255	39.1404	150.056	208.439	129.25	58.2464	35.3202	53.178	58.9188	trehalose 6-phosphate phosphatase [EC:3.1.3.12]	Carbohydrate transport and metabolism(G)	starch and sucrose metabolism [path:ko00500];
K01194	28.9901	16.801	43.9603	24.9632	6.2826	20.4331	39.8604	31.2604	10.4511	26.2357	alpha,alpha-trehalase [EC:3.2.1.28]	Carbohydrate transport and metabolism(G)	starch and sucrose metabolism [path:ko00500];
K08678	23.0592	20.9484	36.6892	83.2808	121.484	47.3601	15.6465	54.8438	9.09087	38.4055	UDP-glucuronate decarboxylase [EC:4.1.1.35]	Carbohydrate transport and metabolism(G)	starch and sucrose metabolism [path:ko00500]; amino sugar and nucleotide sugar metabolism [path:ko00520];
K08679	33.7514	19.7487	19.9415	139.688	411.15	264.491	9.97322	39.9436	69.7126	137.103	UDP-glucuronate 4-epimerase [EC:5.1.3.6]	Carbohydrate transport and metabolism(G)	starch and sucrose metabolism [path:ko00500]; amino sugar and nucleotide sugar metabolism [path:ko00520];
K00698	0	0	0	0	0	0	0	0	0	0	chitin synthase [EC:2.4.1.16]	Cell wall/membrane/envelope biogenesis; (M;)	amino sugar and nucleotide sugar metabolism [path:ko00520];
K00820	45.0813	48.6225	27.0017	21.3936	45.1331	66.1859	13.0093	39.3574	43.644	30.5621	glucosamine--fructose-6-phosphate aminotransferase (isomerizing) [EC:2.6.1.16]	Cell wall/membrane/envelope biogenesis; (M;)	amino sugar and nucleotide sugar metabolism [path:ko00520]; alanine, aspartate and glutamate metabolism [path:ko00250];
K03434	12.5108	12.8506	7.42005	5.27032	5.11492	9.67388	11.8505	13.0201	9.28758	17.9413	N-acetylglucosaminylphosphatidylinositol deacetylase [EC:3.5.1.89]	Cell wall/membrane/envelope biogenesis; (M;)	glycosylphosphatidylinositol(gpi)-anchor biosynthesis [path:ko00563];
K01230	0	0	0	0	0	0	0	0	0	0	mannosyl-oligosaccharide alpha-1,2-mannosidase [EC:3.2.1.113]	Cell wall/membrane/envelope biogenesis; (M;)	n-glycan biosynthesis [path:ko00510]; various types of n-glycan biosynthesis [path:ko00513];
K00694	0	0	0	0	0	0	0	0	0	0	cellulose synthase (UDP-forming) [EC:2.4.1.12]	Cell wall/membrane/envelope biogenesis; (M;)	starch and sucrose metabolism [path:ko00500];
K07966	7.18733	3.12296	10.1264	5.23747	6.8221	6.67786	11.4237	4.37792	2.04312	2.12918	beta-1,4-galactosyltransferase 1 [EC:2.4.1.-;2.4.1.38;2.4.1.90;2.4.1.22]	Cell wall/membrane/envelope biogenesis(M)	galactose metabolism [path:ko00052]; n-glycan biosynthesis [path:ko00510]; various types of n-glycan biosynthesis [path:ko00513]; other types of o-glycan biosynthesis [path:ko00514]; glycosaminoglycan biosynthesis - keratan sulfate [path:ko00533]; glycosphingolipid biosynthesis - lacto and neolacto series [path:ko00601];
K01205	20.6367	28.1717	20.2477	13.8229	8.87557	19.0386	6.41443	47.1998	4.97683	57.5931	alpha-N-acetylglucosaminidase [EC:3.2.1.50]	Cell wall/membrane/envelope biogenesis(M)	glycosaminoglycan degradation [path:ko00531];
K00677	0	0	0	0	0	0	0	0	0	0	UDP-N-acetylglucosamine acyltransferase [EC:2.3.1.129]	Cell wall/membrane/envelope biogenesis(M)	lipopolysaccharide biosynthesis [path:ko00540];
K00912	0	0	0	0	0	0	0	0	0	0	tetraacyldisaccharide 4'-kinase [EC:2.7.1.130]	Cell wall/membrane/envelope biogenesis(M)	lipopolysaccharide biosynthesis [path:ko00540];
K00979	12.9771	8.35848	9.67437	5.49198	1.93976	8.41371	8.9003	13.2723	11.0281	9.26027	3-deoxy-manno-octulosonate cytidylyltransferase (CMP-KDO synthetase) [EC:2.7.7.38]	Cell wall/membrane/envelope biogenesis(M)	lipopolysaccharide biosynthesis [path:ko00540];
K01627	18.262	20.353	14.9673	9.00915	21.5095	12.4845	55.2588	16.9774	28.0365	13.6643	2-dehydro-3-deoxyphosphooctonate aldolase (KDO 8-P synthase) [EC:2.5.1.55]	Cell wall/membrane/envelope biogenesis(M)	lipopolysaccharide biosynthesis [path:ko00540];
K02527	0	0	0	0	0	0	0	0	0	0	3-deoxy-D-manno-octulosonic-acid transferase [EC:2.4.99.15;2.4.99.14;2.4.99.13;2.4.99.12]	Cell wall/membrane/envelope biogenesis(M)	lipopolysaccharide biosynthesis [path:ko00540];
K02535	0	0	0	0	0	0	0	0	0	0	UDP-3-O-[3-hydroxymyristoyl] N-acetylglucosamine deacetylase [EC:3.5.1.108]	Cell wall/membrane/envelope biogenesis(M)	lipopolysaccharide biosynthesis [path:ko00540];
K02536	0	0	0	0	0	0	0	0	0	0	UDP-3-O-[3-hydroxymyristoyl] glucosamine N-acyltransferase [EC:2.3.1.191]	Cell wall/membrane/envelope biogenesis(M)	lipopolysaccharide biosynthesis [path:ko00540];
K09667	0	0	0	0	0	0	0	0	0	0	protein O-GlcNAc transferase/UDP-N-acetylglucosamine--peptide N-acetylglucosaminyltransferase [EC:2.4.1.255]	Cell wall/membrane/envelope biogenesis(M)	other types of o-glycan biosynthesis [path:ko00514];
K10970	0	0	0	0	0	0	0	0	0	0	alpha 1,2-mannosyltransferase [EC:2.4.1.-]	Cell wall/membrane/envelope biogenesis(M)	other types of o-glycan biosynthesis [path:ko00514];
K01710	27.8448	34.6755	8.14265	7.01662	33.9891	20.0447	5.81471	31.6754	8.65919	43.7397	dtdp-glucose 4,6-dehydratase [EC:4.2.1.46]	Cell wall/membrane/envelope biogenesis(M)	polyketide sugar unit biosynthesis [path:ko00523]; biosynthesis of vancomycin group antibiotics [path:ko01055]; streptomycin biosynthesis [path:ko00521];
K00067	66.5047	78.0246	67.2519	40.3759	30.6296	53.3543	58.3089	113.247	12.9367	132.331	dTDP-4-dehydrorhamnose reductase [EC:1.1.1.133]	Cell wall/membrane/envelope biogenesis(M)	polyketide sugar unit biosynthesis [path:ko00523]; streptomycin biosynthesis [path:ko00521];
K18080	0	0	0	0	0	0	0	0	0	0	phosphatidylinositol-3,4,5-trisphosphate 3-phosphatase and dual-specificity protein phosphatase PTEN [EC:3.1.3.67;3.1.3.48;3.1.3.16]	Cell wall/membrane/envelope biogenesis(M)	folate biosynthesis [path:ko00790];
K01918	36.2327	23.2435	17.0556	11.6642	30.8674	24.951	48.6774	19.5239	24.8357	15.131	pantoate--beta-alanine ligase [EC:6.3.2.1]	Coenzyme transport and metabolism; (H;)	beta-alanine metabolism [path:ko00410]; pantothenate and coa biosynthesis [path:ko00770];
K00432	433.445	540.364	237.968	167.531	305.541	420.048	413.919	594.583	331.885	945.21	glutathione peroxidase [EC:1.11.1.9]	Coenzyme transport and metabolism; (H;)	arachidonic acid metabolism [path:ko00590]; glutathione metabolism [path:ko00480];
K01012	402.509	341.762	19.2323	7.61278	8.81565	95.6767	133.442	187.451	82.146	187.462	biotin synthase [EC:2.8.1.6]	Coenzyme transport and metabolism; (H;)	biotin metabolism [path:ko00780];
K01942	46.52	70.8533	37.6128	16.7604	12.9351	32.5101	10.3747	89.2825	49.5429	126.039	biotin--protein ligase [EC:6.3.4.15;6.3.4.11;6.3.4.10;6.3.4.9]	Coenzyme transport and metabolism; (H;)	biotin metabolism [path:ko00780];
K01938	5.83753	5.55279	5.72548	3.79564	2.95021	4.82433	11.1524	7.4402	8.43643	10.4961	formate-tetrahydrofolate ligase [6.3.4.3]	Coenzyme transport and metabolism; (H;)	carbon metabolism [path:ko01200]; carbon fixation pathways in prokaryotes [path:ko00720]; one carbon pool by folate [path:ko00670];
K00297	89.3305	164.252	69.287	60.672	83.1887	61.3062	30.0803	40.3345	47.4351	44.612	methylenetetrahydrofolate reductase (NADPH) [EC:1.5.1.20]	Coenzyme transport and metabolism; (H;)	carbon metabolism [path:ko01200]; carbon fixation pathways in prokaryotes [path:ko00720]; one carbon pool by folate [path:ko00670];
K01491	47.4246	78.9103	38.6514	26.5341	17.5679	40.0309	68.8857	69.8932	92.5957	45.6653	methylenetetrahydrofolate dehydrogenase (NADP+) / methenyltetrahydrofolate cyclohydrolase (bifunctional Fol D protein) [EC:1.5.1.5;3.5.4.9]	Coenzyme transport and metabolism; (H;)	carbon metabolism [path:ko01200]; carbon fixation pathways in prokaryotes [path:ko00720]; one carbon pool by folate [path:ko00670];
K11204	89.0234	99.7239	49.5978	48.4972	32.7491	40.3189	29.2333	55.9745	50.0989	33.2308	glutamate--cysteine ligase catalytic subunit [EC:6.3.2.2]	Coenzyme transport and metabolism; (H;)	cysteine and methionine metabolism [path:ko00270]; glutathione metabolism [path:ko00480];
K11754	18.3739	18.0468	20.3625	12.2803	33.3174	35.3877	5.81852	20.9749	10.3284	52.0283	dihydrofolate synthase / folylpolyglutamate synthase [EC:6.3.2.17;6.3.2.12]	Coenzyme transport and metabolism; (H;)	folate biosynthesis [path:ko00790];
K01930	39.1676	50.5667	62.8934	46.6665	42.7254	28.382	43.7402	15.5735	12.0579	25.0656	folylpolyglutamate synthase [EC:6.3.2.17]	Coenzyme transport and metabolism; (H;)	folate biosynthesis [path:ko00790];
K00287	9.14655	4.91307	4.97423	2.94716	3.20786	4.30403	13.4585	5.36222	5.04178	8.45938	dihydrofolate reductase [EC:1.5.1.3]	Coenzyme transport and metabolism; (H;)	folate biosynthesis [path:ko00790]; one carbon pool by folate [path:ko00670];
K00383	189.319	230.735	49.3476	30.3566	20.6336	71.8	135.543	421.056	113.86	129.47	glutathione reductase (NADPH) [EC:1.8.1.7]	Coenzyme transport and metabolism; (H;)	glutathione metabolism [path:ko00480];
K00643	82.303	69.0128	32.0187	15.4374	89.8312	85.2795	32.9614	31.2739	46.8409	25.2787	5-aminolevulinate synthase [EC:2.3.1.37]	Coenzyme transport and metabolism; (H;)	glycine, serine and threonine metabolism [path:ko00260]; porphyrin and chlorophyll metabolism [path:ko00860];
K06210	0.353444	0.379446	11.3658	6.7255	2.1838	3.85907	0	4.24093	0.0224252	4.23773	nicotinamide mononucleotide adenylyltransferase [EC:2.7.7.18;2.7.7.1]	Coenzyme transport and metabolism; (H;)	nicotinate and nicotinamide metabolism [path:ko00760];
K00288	5.96677	4.09494	3.24333	1.624	1.8039	3.01104	5.97099	5.36345	8.02584	3.65613	methylenetetrahydrofolate dehydrogenase (NADP+) / methenyltetrahydrofolate cyclohydrolase / formyltetrahydrofolate synthetase [EC:6.3.4.3;3.5.4.9;1.5.1.5]	Coenzyme transport and metabolism; (H;)	one carbon pool by folate [path:ko00670];
K00295	79.7204	27.5331	45.9161	31.3431	30.8057	59.9816	162.028	76.5856	500.479	21.0714	methylenetetrahydrofolate dehydrogenase (NAD+) [EC:1.5.1.15]	Coenzyme transport and metabolism; (H;)	one carbon pool by folate [path:ko00670];
K01934	53.2268	32.7242	30.1356	42.6231	31.7635	45.7669	36.0313	42.8606	19.943	44.6882	5-formyltetrahydrofolate cyclo-ligase [EC:6.3.3.2]	Coenzyme transport and metabolism; (H;)	one carbon pool by folate [path:ko00670];
K01764	111.098	103.307	21.1177	11.0726	5.1189	24.1421	166.925	68.8158	146.942	28.1669	cytochrome c heme-lyase [EC:4.4.1.17]	Coenzyme transport and metabolism; (H;)	porphyrin and chlorophyll metabolism [path:ko00860];
K15734	19.4364	23.3255	13.5042	7.07377	4.45367	15.3639	3.863	60.6233	7.00451	99.3005	all-trans-retinol dehydrogenase (NAD+) [EC:1.1.1.105]	Coenzyme transport and metabolism; (H;)	retinol metabolism [path:ko00830];
K00861	56.9612	38.8562	37.2538	51.5661	64.8884	46.3632	91.4283	36.9041	31.3774	37.4429	riboflavin kinase [EC:2.7.1.26]	Coenzyme transport and metabolism; (H;)	riboflavin metabolism [path:ko00740];
K14652	220.975	101.259	96.1387	160.679	109.622	79.2936	91.4765	120.509	86.3547	126.462	3,4-dihydroxy 2-butanone 4-phosphate synthase / GTP cyclohydrolase II (Riboflavin biosynthesis protein ribBA) [EC:3.5.4.25;4.1.99.12]	Coenzyme transport and metabolism; (H;)	riboflavin metabolism [path:ko00740];
K00787	20.3944	17.2963	11.4621	5.82834	1.88613	8.12315	20.534	25.8994	25.7137	12.0606	farnesyl diphosphate synthase [EC:2.5.1.10;2.5.1.1]	Coenzyme transport and metabolism; (H;)	terpenoid backbone biosynthesis [path:ko00900];
K00804	20.7975	19.5833	9.92175	7.71608	85.3173	20.965	21.4477	26.5103	26.7079	24.7218	geranylgeranyl diphosphate synthase, type III [EC:2.5.1.29;2.5.1.10;2.5.1.1]	Coenzyme transport and metabolism; (H;)	terpenoid backbone biosynthesis [path:ko00900];
K05355	38.5657	46.0034	16.6774	93.8952	127.102	45.0774	68.2879	32.1883	77.3239	8.73296	hexaprenyl-diphosphate synthase [EC:2.5.1.83;2.5.1.82]	Coenzyme transport and metabolism; (H;)	terpenoid backbone biosynthesis [path:ko00900];
K00077	12.4676	11.3614	5.02319	5.89169	13.4774	8.30943	2.70551	7.42418	5.47412	5.99804	2-dehydropantoate 2-reductase [EC:1.1.1.169]	Coenzyme transport and metabolism(H)	pantothenate and coa biosynthesis [path:ko00770];
K00606	100.177	96.986	17.2662	10.915	2.34343	23.8854	74.7507	142.816	58.6588	104.3	3-methyl-2-oxobutanoate hydroxymethyltransferase [EC:2.1.2.11]	Coenzyme transport and metabolism(H)	pantothenate and coa biosynthesis [path:ko00770];
K00859	23.8397	11.16	23.8433	24.5824	6.41875	13.493	16.2954	21.1276	9.89645	63.6848	dephospho-CoA kinase [EC:2.7.1.24]	Coenzyme transport and metabolism(H)	pantothenate and coa biosynthesis [path:ko00770];
K01598	11.1538	10.6554	6.70596	9.20077	7.48724	10.0129	13.3114	11.1009	14.7372	8.11523	phosphopantothenoylcysteine decarboxylase [EC:4.1.1.36]	Coenzyme transport and metabolism(H)	pantothenate and coa biosynthesis [path:ko00770];
K01922	17.0168	12.7896	10.0548	11.8643	1.32953	9.2917	9.99246	14.7978	18.0503	9.13537	phosphopantothenate-cysteine ligase [EC:6.3.2.5]	Coenzyme transport and metabolism(H)	pantothenate and coa biosynthesis [path:ko00770];
K06133	10.0911	10.0539	8.08256	1.958	0.829522	7.5328	11.2504	12.2985	14.2446	3.10555	4'-phosphopantetheinyl transferase [EC:2.7.8.-]	Coenzyme transport and metabolism(H)	pantothenate and coa biosynthesis [path:ko00770];
K09680	44.9079	34.8165	35.5245	20.9487	24.3102	37.1031	32.6093	39.9569	31.9392	54.2061	type II pantothenate kinase [EC:2.7.1.33]	Coenzyme transport and metabolism(H)	pantothenate and coa biosynthesis [path:ko00770];
K00278	42.5375	1.30398	20.0556	38.9361	315.245	90.1173	24.5491	20.3819	34.7453	20.773	L-aspartate oxidase [EC:1.4.3.16]	Coenzyme transport and metabolism(H)	alanine, aspartate and glutamate metabolism [path:ko00250]; nicotinate and nicotinamide metabolism [path:ko00760];
K01078	0.0144233	0.0206103	49.4681	20.4071	0.938593	18.382	0	0.846279	0.0645935	0.366001	acid phosphatase [EC:3.1.3.2]	Coenzyme transport and metabolism(H)	aminobenzoate degradation [path:ko00627];
K00652	11.4943	12.0977	5.47964	2.69087	2.68698	7.54199	5.41966	11.6218	11.919	14.4094	8-amino-7-oxononanoate synthase [EC:2.3.1.47]	Coenzyme transport and metabolism(H)	biotin metabolism [path:ko00780];
K00833	25.349	23.6484	7.41672	4.23104	2.67333	7.68403	22.619	25.9468	15.2955	18.362	adenosylmethionine-8-amino-7-oxononanoate aminotransferase [EC:2.6.1.62]	Coenzyme transport and metabolism(H)	biotin metabolism [path:ko00780];
K00072	156.709	34.9276	8.22634	6.19262	5.04471	17.0844	10.7521	17.7836	14.8592	185.262	sepiapterin reductase [EC:1.1.1.153]	Coenzyme transport and metabolism(H)	folate biosynthesis [path:ko00790];
K01307	67.237	111.659	30.7338	32.1614	18.8369	38.4278	22.4851	125.885	49.448	170.777	gamma-glutamyl hydrolase [EC:3.4.19.9]	Coenzyme transport and metabolism(H)	folate biosynthesis [path:ko00790];
K01737	49.1775	46.2904	38.9383	35.5656	38.8193	38.8595	56.6305	38.1949	59.6936	21.7745	6-pyruvoyltetrahydropterin/6-carboxytetrahydropterin synthase [EC:4.1.2.50;4.2.3.12]	Coenzyme transport and metabolism(H)	folate biosynthesis [path:ko00790];
K03635	40.0904	19.5981	14.0307	14.7881	26.8647	23.1634	24.6192	19.4338	23.2882	16.1236	molybdopterin synthase catalytic subunit [EC:2.8.1.12]	Coenzyme transport and metabolism(H)	folate biosynthesis [path:ko00790];
K03637	18.1676	14.2304	17.6788	7.70263	7.73981	14.4563	5.67193	16.4825	10.035	24.9041	cyclic pyranopterin phosphate synthase [EC:4.1.99.18]	Coenzyme transport and metabolism(H)	folate biosynthesis [path:ko00790];
K09007	65.5177	54.821	18.9341	252.414	291.869	159.459	59.6	32.3487	24.1615	14.2395	GTP cyclohydrolase I [EC:3.5.4.16]	Coenzyme transport and metabolism(H)	folate biosynthesis [path:ko00790];
K13941	14.0036	18.1632	24.8437	21.5837	6.18175	20.3017	27.9399	17.0102	31.7344	5.29626	2-amino-4-hydroxy-6-hydroxymethyldihydropteridine diphosphokinase / dihydropteroate synthase [EC:2.5.1.15;2.7.6.3]	Coenzyme transport and metabolism(H)	folate biosynthesis [path:ko00790];
K13950	7.20813	9.45898	9.96488	23.0321	35.5664	15.5421	0	2.82927	3.05592	10.2237	para-aminobenzoate synthetase [EC:2.6.1.85]	Coenzyme transport and metabolism(H)	folate biosynthesis [path:ko00790];
K01077	32.6617	35.0955	9.63337	7.60039	7.73961	7.18274	9.5286	51.1227	10.7434	119.135	alkaline phosphatase [EC:3.1.3.1]	Coenzyme transport and metabolism(H)	folate biosynthesis [path:ko00790];
K01113	17.5084	25.1865	19.4256	33.9368	28.802	29.7546	25.2594	19.6406	22.8875	24.9192	alkaline phosphatase D [EC:3.1.3.1]	Coenzyme transport and metabolism(H)	folate biosynthesis [path:ko00790];
K03644	166.908	62.0505	81.2062	78.0894	137.532	88.0384	108.642	52.207	87.6067	48.5206	lipoic acid synthetase [EC:2.8.1.8]	Coenzyme transport and metabolism(H)	lipoic acid metabolism [path:ko00785];
K03800	26.4032	35.8282	17.2264	13.0537	12.0125	24.1958	85.98	49.4715	43.5209	18.2302	lipoate-protein ligase A [EC:2.7.7.63]	Coenzyme transport and metabolism(H)	lipoic acid metabolism [path:ko00785];
K03801	13.5982	12.8062	4.77081	6.53201	10.5637	10.7417	11.2807	10.0701	19.2656	8.11979	lipoyl(octanoyl) transferase [EC:2.3.1.181]	Coenzyme transport and metabolism(H)	lipoic acid metabolism [path:ko00785];
K00763	34.8789	46.8186	26.4355	32.0135	23.0864	36.7613	30.3483	60.3192	35.5693	44.4803	nicotinate phosphoribosyltransferase [EC:6.3.4.21]	Coenzyme transport and metabolism(H)	nicotinate and nicotinamide metabolism [path:ko00760];
K00767	137.994	175.641	80.023	40.875	30.2861	86.1825	156.69	163.947	125.856	132.836	nicotinate-nucleotide pyrophosphorylase (carboxylating) [EC:2.4.2.19]	Coenzyme transport and metabolism(H)	nicotinate and nicotinamide metabolism [path:ko00760];
K00858	32.2375	32.8374	27.8283	25.6245	58.4824	48.0317	8.39867	28.8141	11.4063	57.0208	NAD+ kinase [EC:2.7.1.23]	Coenzyme transport and metabolism(H)	nicotinate and nicotinamide metabolism [path:ko00760];
K00969	32.994	22.1985	27.2033	16.8354	9.66711	21.948	13.6949	30.8749	28.8089	14.7686	nicotinate-nucleotide adenylyltransferase [EC:2.7.7.18]	Coenzyme transport and metabolism(H)	nicotinate and nicotinamide metabolism [path:ko00760];
K01440	99.9406	71.2048	70.7462	24.306	225.718	166.801	60.7976	138.331	61.1531	89.0899	nicotinamidase [EC:3.5.1.19]	Coenzyme transport and metabolism(H)	nicotinate and nicotinamide metabolism [path:ko00760];
K01950	58.0972	57.1264	26.2718	8.18513	5.90047	31.5536	38.7404	61.983	50.8436	46.822	NAD+ synthase (glutamine-hydrolysing) [EC:6.3.5.1]	Coenzyme transport and metabolism(H)	nicotinate and nicotinamide metabolism [path:ko00760];
K03517	46.9718	9.68196	50.2092	42.5598	194.769	104.225	50.4927	21.5441	81.9858	62.7502	quinolinate synthase [EC:2.5.1.72]	Coenzyme transport and metabolism(H)	nicotinate and nicotinamide metabolism [path:ko00760];
K08281	0.0841526	0.0574049	11.4468	10.7965	0.685265	63.0227	0	0.528227	0.0902701	0.404259	nicotinamidase/pyrazinamidase [EC:3.5.1.19;3.5.1.-]	Coenzyme transport and metabolism(H)	nicotinate and nicotinamide metabolism [path:ko00760];
K18550	16.6196	39.9682	26.4309	19.7998	18.412	43.9305	13.2599	27.6256	10.5927	44.6145	IMP and pyridine-specific 5'-nucleotidase [EC:3.1.3.-]	Coenzyme transport and metabolism(H)	nicotinate and nicotinamide metabolism [path:ko00760];
K02301	88.5376	65.541	35.3587	11.8406	4.26606	20.6776	148.508	59.3057	60.7826	11.4944	protoheme IX farnesyltransferase [EC:2.5.1.-]	Coenzyme transport and metabolism(H)	oxidative phosphorylation [path:ko00190]; porphyrin and chlorophyll metabolism [path:ko00860];
K01749	29.6372	25.5218	25.5917	48.9128	45.7413	37.3217	19.8331	16.7503	48.4466	12.9359	hydroxymethylbilane synthase [EC:2.5.1.61]	Coenzyme transport and metabolism(H)	porphyrin and chlorophyll metabolism [path:ko00860];
K00228	72.2798	111.342	26.9804	25.1339	76.9838	92.7596	57.1871	51.7443	61.8853	37.1124	coproporphyrinogen III oxidase [EC:1.3.3.3]	Coenzyme transport and metabolism(H)	porphyrin and chlorophyll metabolism [path:ko00860];
K00231	0.775041	0.370928	20.946	9.09365	3.13228	8.35755	0	2.54125	0.488814	3.73236	oxygen-dependent protoporphyrinogen oxidase [EC:1.3.3.4]	Coenzyme transport and metabolism(H)	porphyrin and chlorophyll metabolism [path:ko00860];
K00589	34.5188	43.6715	17.8932	9.16463	7.9552	19.4398	10.2913	37.1631	18.8478	57.6283	uroporphyrin-III C-methyltransferase [EC:2.1.1.107]	Coenzyme transport and metabolism(H)	porphyrin and chlorophyll metabolism [path:ko00860];
K00798	41.3691	33.1651	23.7605	14.9723	11.4811	17.0743	45.0752	72.1306	30.2552	43.7022	cob(I)alamin adenosyltransferase [EC:2.5.1.17]	Coenzyme transport and metabolism(H)	porphyrin and chlorophyll metabolism [path:ko00860];
K01599	114.586	111.413	38.8319	30.0206	35.9869	69.0523	160.523	117.977	169.701	63.5514	uroporphyrinogen decarboxylase [EC:4.1.1.37]	Coenzyme transport and metabolism(H)	porphyrin and chlorophyll metabolism [path:ko00860];
K01698	47.3001	57.4135	17.9592	15.0227	39.9765	50.5182	27.8101	43.819	38.5942	38.7857	porphobilinogen synthase [EC:4.2.1.24]	Coenzyme transport and metabolism(H)	porphyrin and chlorophyll metabolism [path:ko00860];
K01719	21.2909	17.8875	16.0899	9.84001	4.00843	15.3906	0	25.6406	20.7141	23.0902	uroporphyrinogen-III synthase [EC:4.2.1.75]	Coenzyme transport and metabolism(H)	porphyrin and chlorophyll metabolism [path:ko00860];
K01772	49.2766	23.4996	20.449	5.65788	40.3759	38.7326	60.9267	60.9938	73.5707	11.2742	ferrochelatase [EC:4.99.1.1]	Coenzyme transport and metabolism(H)	porphyrin and chlorophyll metabolism [path:ko00860];
K04720	52.2014	83.6015	70.2972	43.3625	11.5418	48.0767	83.3389	86.3532	77.866	81.1388	threonine-phosphate decarboxylase [EC:4.1.1.81]	Coenzyme transport and metabolism(H)	porphyrin and chlorophyll metabolism [path:ko00860];
K00794	128.673	175.942	84.0358	53.3606	34.7425	119.749	193.612	232.442	201.904	147.733	6,7-dimethyl-8-ribityllumazine synthase [EC:2.5.1.78]	Coenzyme transport and metabolism(H)	riboflavin metabolism [path:ko00740];
K00793	65.5305	49.8181	36.0156	16.9331	31.6567	42.1674	26.6655	70.9198	49.2974	61.8	riboflavin synthase [EC:2.5.1.9]	Coenzyme transport and metabolism(H)	riboflavin metabolism [path:ko00740];
K00953	18.9854	14.4864	9.13651	7.54504	50.5458	26.1494	29.2422	13.1417	21.5386	15.8055	FAD synthetase [EC:2.7.7.2]	Coenzyme transport and metabolism(H)	riboflavin metabolism [path:ko00740];
K11752	8.60327	8.61213	9.03887	7.93345	12.4029	13.0722	5.77611	10.6772	7.12609	12.8772	diaminohydroxyphosphoribosylaminopyrimidine deaminase / 5-amino-6-(5-phosphoribosylamino)uracil reductase [EC:1.1.1.193;3.5.4.26]	Coenzyme transport and metabolism(H)	riboflavin metabolism [path:ko00740];
K00949	44.6134	34.7877	19.336	27.3504	48.679	51.2259	44.684	33.4467	24.3403	31.3449	thiamine pyrophosphokinase [EC:2.7.6.2]	Coenzyme transport and metabolism(H)	thiamine metabolism [path:ko00730];
K00568	29.8605	32.5077	22.9799	11.1946	2.28798	17.6792	15.3232	49.0488	45.0754	32.7652	2-polyprenyl-6-hydroxyphenyl methylase / 3-demethylubiquinone-9 3-methyltransferase [EC:2.1.1.64;2.1.1.222]	Coenzyme transport and metabolism(H)	ubiquinone and other terpenoid-quinone biosynthesis [path:ko00130];
K03179	20.1844	17.4913	9.09236	4.46792	9.11651	8.86139	16.6585	16.4797	26.6508	7.85671	4-hydroxybenzoate polyprenyltransferase [EC:2.5.1.39]	Coenzyme transport and metabolism(H)	ubiquinone and other terpenoid-quinone biosynthesis [path:ko00130];
K06126	104.766	125.792	35.3534	29.5166	19.2143	50.1182	167.511	95.9873	221.045	31.3144	ubiquinone biosynthesis monooxygenase Coq6 [EC:1.14.13.-]	Coenzyme transport and metabolism(H)	ubiquinone and other terpenoid-quinone biosynthesis [path:ko00130];
K06127	100.162	88.6289	19.6115	14.2809	7.81868	22.4298	155.051	93.2405	162.429	51.1626	ubiquinone biosynthesis methyltransferase [EC:2.1.1.201]	Coenzyme transport and metabolism(H)	ubiquinone and other terpenoid-quinone biosynthesis [path:ko00130];
K06134	28.2054	18.882	52.5812	35.9054	23.5587	30.8649	21.9134	54.0639	10.306	33.277	ubiquinone biosynthesis monooxygenase Coq7 [EC:1.14.13.-]	Coenzyme transport and metabolism(H)	ubiquinone and other terpenoid-quinone biosynthesis [path:ko00130];
K00868	31.0793	26.9409	12.5998	8.01783	19.5189	16.8496	19.2725	27.2468	23.6469	24.8204	pyridoxine kinase [EC:2.7.1.35]	Coenzyme transport and metabolism(H)	vitamin b6 metabolism [path:ko00750];
K06215	177.951	282.637	9.88933	11.1025	12.3458	194.501	372.874	158.557	391.299	20.652	pyridoxal 5'-phosphate synthase pdxS subunit [EC:4.3.3.6]	Coenzyme transport and metabolism(H)	vitamin b6 metabolism [path:ko00750];
K08681	6.00815	13.6702	3.08819	4.15325	5.66648	52.9528	19.0431	12.5838	69.1143	1.86158	pyridoxal 5'-phosphate synthase (glutamine hydrolysing) [EC:4.3.3.6]	Coenzyme transport and metabolism(H)	vitamin b6 metabolism [path:ko00750];
K00597	6.6176	4.03064	4.02832	4.95121	16.1986	7.76965	4.41793	2.80952	3.84508	3.72576	Methionine synthase reductase [EC:1.16.1.8]	Coenzyme transport and metabolism(H)
K11996	9.26617	7.81472	5.32499	2.28023	1.04444	4.5047	12.8057	13.4981	5.44677	8.80628	cyclic pyranopterin phosphate synthase/molybdenum cofactor synthesis protein [EC:4.1.99.18]	Coenzyme transport and metabolism(H)
K14379	525.129	586.826	481.634	1051.45	1543.41	1148.71	523.225	615.77	427.657	801.746	tartrate-resistant acid phosphatase type 5 [EC:3.1.3.2]	Coenzyme transport and metabolism(H)
K15631	17.5206	20.1305	28.0368	29.817	10.7961	18.121	8.54402	25.1718	10.1148	36.3432	molybdenum cofactor sulfurase [EC:2.8.1.9]	Coenzyme transport and metabolism(H)
K01192	0	0	0	0	0	0	0	0	0	0	beta-mannosidase (Glycosyl hydrolases family 1) [EC:3.2.1.25]	CWDE	other glycan degradation [path:ko00511];
K05909	8.8178	9.53572	1.04907	1.77017	20.0465	9.15845	29.4608	12.4165	50.8925	2.90545	laccase (multicopper oxidase) [EC:1.10.3.2]	CWDE	not defined by KEGG
K00121	169.448	110.506	48.8549	30.3545	11.3543	32.7925	56.9537	180.498	78.1107	94.8997	glutathione-dependent formaldehyde dehydrogenase [EC:1.1.1.284]	Degradative pathways	not defined by KEGG
K00799	3909.79	1773.58	895.343	699.57	760.588	846.89	688.273	3458.53	505.793	3844.62	glutathione S-transferase [EC:2.5.1.18]	Degradative pathways	glutathione metabolism [path:ko00480]; metabolism of xenobiotics by cytochrome p450 [path:ko00980]; drug metabolism - cytochrome p450 [path:ko00982];
K00212	57.1946	83.0375	15.2469	7.4689	3.71688	24.6848	81.6936	129.693	121.201	110.307	trans-1,2-dihydrobenzene-1,2-diol dehydrogenase [EC:1.3.1.20]	Degradative pathways	metabolism of xenobiotics by cytochrome p450 [path:ko00980];
K01648	1286.78	947.474	218.114	821.217	827.049	434.85	200.228	382.379	293.029	501.53	ATP citrate (pro-S)-lyase [EC:2.3.3.8]	Energy production and conversion; (C;)	citrate cycle (tca cycle) [path:ko00020]; carbon fixation pathways in prokaryotes [path:ko00720];
K00658	573.492	476.571	324.44	232.624	170.493	279.333	653.038	494.83	569.125	260.305	2-oxoglutarate dehydrogenase E2 component (dihydrolipoamide succinyltransferase) [EC:2.3.1.61]	Energy production and conversion; (C;)	carbon metabolism [path:ko01200]; citrate cycle (tca cycle) [path:ko00020]; lysine degradation [path:ko00310];
K01899	259.355	301.791	177.552	100.633	30.0174	144.157	570.178	349.385	412.288	113.311	succinyl-CoA synthetase alpha subunit [EC:6.2.1.5;6.2.1.4]	Energy production and conversion; (C;)	carbon metabolism [path:ko01200]; citrate cycle (tca cycle) [path:ko00020]; propanoate metabolism [path:ko00640];
K01900	339.005	457.013	209.66	126.507	31.978	191.351	454.248	593.546	526.775	243.862	succinyl-CoA synthetase beta subunit [EC:6.2.1.5;6.2.1.4]	Energy production and conversion; (C;)	carbon metabolism [path:ko01200]; citrate cycle (tca cycle) [path:ko00020]; propanoate metabolism [path:ko00640];
K00244	39.3712	68.5146	6.84493	14.7932	63.7405	60.8331	9.90964	8.98331	1.0478	7.87031	fumarate reductase flavoprotein subunit [EC:1.3.5.4]	Energy production and conversion; (C;)	carbon metabolism [path:ko01200]; citrate cycle (tca cycle) [path:ko00020]; pyruvate metabolism [path:ko00620]; butanoate metabolism [path:ko00650]; oxidative phosphorylation [path:ko00190]; carbon fixation pathways in prokaryotes [path:ko00720];
K00382	924.278	509.228	209.535	243.351	306.238	328.113	645.184	338.101	915.192	96.0673	dihydrolipoamide dehydrogenase [EC:1.8.1.4]	Energy production and conversion; (C;)	carbon metabolism [path:ko01200]; glycolysis / gluconeogenesis [path:ko00010]; citrate cycle (tca cycle) [path:ko00020]; pyruvate metabolism [path:ko00620]; glyoxylate and dicarboxylate metabolism [path:ko00630]; propanoate metabolism [path:ko00640]; glycine, serine and threonine metabolism [path:ko00260]; valine, leucine and isoleucine degradation [path:ko00280];
K00326	387.991	478.069	185.469	130.498	142.497	247.978	378.397	340.051	392.851	289.384	cyt b5 reductase [EC:1.6.2.2]	Energy production and conversion; (C;)	amino sugar and nucleotide sugar metabolism [path:ko00520];
K00933	536.198	545.402	316.755	130.407	21.6921	250.319	181.263	523.231	82.5179	419.854	creatine kinase [EC:2.7.3.2]	Energy production and conversion; (C;)	arginine and proline metabolism [path:ko00330];
K01027	433.953	166.373	301.243	168.739	98.6102	281.256	210.484	333.158	59.5624	225.821	3-oxoacid CoA-transferase [EC:2.8.3.5]	Energy production and conversion; (C;)	butanoate metabolism [path:ko00650]; synthesis and degradation of ketone bodies [path:ko00072]; valine, leucine and isoleucine degradation [path:ko00280];
K11517	143.98	184.352	96.7677	223.577	165.477	195.384	64.9025	235.39	66.8151	283.999	(S)-2-hydroxy-acid oxidase [EC:1.1.3.15]	Energy production and conversion; (C;)	carbon metabolism [path:ko01200]; glyoxylate and dicarboxylate metabolism [path:ko00630];
K00122	0	0.156327	0	0.138823	0.0156827	0	0	0	0	0	formate dehydrogenase [EC:1.2.1.2]	Energy production and conversion; (C;)	carbon metabolism [path:ko01200]; glyoxylate and dicarboxylate metabolism [path:ko00630]; methane metabolism [path:ko00680];
K01638	540.425	281.004	402.976	378.847	446.967	327.831	42.5157	521.399	25.9683	1054.71	malate synthase [EC:2.3.3.9]	Energy production and conversion; (C;)	carbon metabolism [path:ko01200]; pyruvate metabolism [path:ko00620]; glyoxylate and dicarboxylate metabolism [path:ko00630];
K13788	178.661	136.544	30.8445	71.0039	183.986	157.837	28.644	53.066	50.292	47.0891	phosphate acetyltransferase [EC:2.3.1.8]	Energy production and conversion; (C;)	carbon metabolism [path:ko01200]; pyruvate metabolism [path:ko00620]; propanoate metabolism [path:ko00640]; carbon fixation pathways in prokaryotes [path:ko00720]; methane metabolism [path:ko00680]; taurine and hypotaurine metabolism [path:ko00430];
K00322	167.595	122.947	106.951	59.3524	28.3719	63.1437	102.008	118.947	178.171	61.5799	NAD(P) transhydrogenase [EC:1.6.1.1]	Energy production and conversion; (C;)	nicotinate and nicotinamide metabolism [path:ko00760];
K03937	135.281	188.499	127.778	80.9292	43.023	107.604	458.982	204.193	239.516	74.475	NADH dehydrogenase (ubiquinone) Fe-S protein 4 [EC:1.6.99.3;1.6.5.3]	Energy production and conversion; (C;)	oxidative phosphorylation [path:ko00190];
K00343	3805.19	2599.8	856.843	304.223	226.573	508.095	165.079	1461.02	141.586	3114.84	NADH-quinone oxidoreductase subunit N [EC:1.6.5.3]	Energy production and conversion; (C;)	oxidative phosphorylation [path:ko00190];
K00411	136.283	239.758	380.473	264.063	86.711	184.524	653.724	308.337	444.729	49.926	ubiquinol-cytochrome c reductase iron-sulfur subunit [EC:1.10.2.2]	Energy production and conversion; (C;)	oxidative phosphorylation [path:ko00190];
K00413	154.472	238.247	283.861	219.232	111.168	197.964	724.044	254.66	441.023	52.3394	ubiquinol-cytochrome c reductase cytochrome c1 subunit [EC:1.10.2.2]	Energy production and conversion; (C;)	oxidative phosphorylation [path:ko00190];
K00416	270.993	320.747	119.11	92.7256	46.5246	102.901	710.861	390.114	468.795	88.1794	ubiquinol-cytochrome c reductase subunit 6 [EC:1.10.2.2]	Energy production and conversion; (C;)	oxidative phosphorylation [path:ko00190];
K00417	293.16	447.485	167.428	127.389	53.4697	165.727	760.567	408.395	520.001	138.608	ubiquinol-cytochrome c reductase subunit 7 [EC:1.10.2.2]	Energy production and conversion; (C;)	oxidative phosphorylation [path:ko00190];
K01507	1208.01	1517.15	210.685	158.347	113.461	375.641	705.397	1137.58	919.368	519.375	inorganic pyrophosphatase [EC:3.6.1.1]	Energy production and conversion; (C;)	not defined by KEGG
K02258	50.2038	45.065	14.4295	16.2561	26.3818	31.5815	56.6489	25.3625	19.7455	20.259	cytochrome c oxidase assembly protein subunit 11 [EC:NA]	Energy production and conversion; (C;)	oxidative phosphorylation [path:ko00190];
K02260	76.9525	77.6777	26.3075	20.7963	13.6617	24.0602	124.369	27.8942	36.381	9.63884	cytochrome c oxidase assembly protein subunit 17 [EC:NA]	Energy production and conversion; (C;)	oxidative phosphorylation [path:ko00190];
K02265	202.804	592.655	174.45	128.376	90.3036	273.05	593.477	373.786	414.512	119.634	cytochrome c oxidase subunit 5b [EC:NA]	Energy production and conversion; (C;)	oxidative phosphorylation [path:ko00190];
K02267	315.568	538.987	138.392	108.422	79.7781	194.173	512.381	370.157	386.295	138.492	cytochrome c oxidase subunit 6b [EC:NA]	Energy production and conversion; (C;)	oxidative phosphorylation [path:ko00190];
K03938	63.7382	188.948	432.79	349.839	242.035	218.394	550.309	290.332	200.997	90.8604	NADH dehydrogenase (ubiquinone) Fe-S protein 5 [EC:1.6.99.3;1.6.5.3]	Energy production and conversion; (C;)	oxidative phosphorylation [path:ko00190];
K03939	56.6347	137.757	87.2733	57.992	16.2147	63.4793	568.54	197.548	200.792	51.9325	NADH dehydrogenase (ubiquinone) Fe-S protein 6 [EC:1.6.99.3;1.6.5.3]	Energy production and conversion; (C;)	oxidative phosphorylation [path:ko00190];
K03940	96.6232	147.281	201.507	135.89	57.3485	138.383	356.026	241.952	335.371	56.1107	NADH dehydrogenase (ubiquinone) Fe-S protein 7 [EC:1.6.99.3;1.6.5.3]	Energy production and conversion; (C;)	oxidative phosphorylation [path:ko00190];
K03941	143.827	158.864	194.259	130.168	52.4097	89.22	343.016	188.239	169.19	40.7426	NADH dehydrogenase (ubiquinone) Fe-S protein 8 [EC:1.6.99.3;1.6.5.3]	Energy production and conversion; (C;)	oxidative phosphorylation [path:ko00190];
K03942	151.836	194.884	218.491	151.739	59.1827	118.944	315.928	219.567	260.636	38.9801	NADH dehydrogenase (ubiquinone) flavoprotein 1 [EC:1.6.99.3;1.6.5.3]	Energy production and conversion; (C;)	oxidative phosphorylation [path:ko00190];
K03943	97.0714	163.081	112.423	70.4478	20.0686	64.0278	253.591	216.362	283.535	95.6638	NADH dehydrogenase (ubiquinone) flavoprotein 2 [EC:1.6.99.3;1.6.5.3]	Energy production and conversion; (C;)	oxidative phosphorylation [path:ko00190];
K03946	84.5795	214.654	114.967	66.1813	13.633	68.4704	317.149	286.995	401.433	59.1102	NADH dehydrogenase (ubiquinone) 1 alpha subcomplex subunit 2 [EC:1.6.99.3;1.6.5.3]	Energy production and conversion; (C;)	oxidative phosphorylation [path:ko00190];
K03949	63.4664	97.6321	62.3232	54.9181	52.301	58.9883	164.903	78.7095	151.528	21.8688	NADH dehydrogenase (ubiquinone) 1 alpha subcomplex subunit 5 [EC:1.6.99.3;1.6.5.3]	Energy production and conversion; (C;)	oxidative phosphorylation [path:ko00190];
K03950	81.9128	201.619	235.815	153.331	70.1242	105.394	562.353	246.513	257.61	27.3175	NADH dehydrogenase (ubiquinone) 1 alpha subcomplex subunit 6 [EC:1.6.99.3;1.6.5.3]	Energy production and conversion; (C;)	oxidative phosphorylation [path:ko00190];
K03952	86.7581	201.036	234.95	144.644	61.9535	105.376	508.381	227.871	322.09	43.2515	NADH dehydrogenase (ubiquinone) 1 alpha subcomplex subunit 8 [EC:1.6.99.3;1.6.5.3]	Energy production and conversion; (C;)	oxidative phosphorylation [path:ko00190];
K03953	188.746	292.646	202.365	128.417	42.8502	116.166	432.353	293.57	367.768	62.6159	NADH dehydrogenase (ubiquinone) 1 alpha subcomplex subunit 9 [EC:1.6.99.3;1.6.5.3]	Energy production and conversion; (C;)	oxidative phosphorylation [path:ko00190];
K03963	266.53	422.327	139.367	96.5033	36.5057	152.629	969.36	410.397	593.824	194.625	NADH dehydrogenase (ubiquinone) 1 beta subcomplex subunit 7 [EC:1.6.99.3;1.6.5.3]	Energy production and conversion; (C;)	oxidative phosphorylation [path:ko00190];
K03965	61.5757	102.211	108.406	46.1692	20.3001	52.7312	146.275	115.638	153.855	60.3046	NADH dehydrogenase (ubiquinone) 1 beta subcomplex subunit 9 [EC:1.6.99.3;1.6.5.3]	Energy production and conversion; (C;)	oxidative phosphorylation [path:ko00190];
K11352	166.71	178.719	151.921	118.979	118.155	141.995	214.95	160.038	266.566	134.529	NADH dehydrogenase (ubiquinone) 1 alpha subcomplex subunit 12 [EC:1.6.99.3;1.6.5.3]	Energy production and conversion; (C;)	oxidative phosphorylation [path:ko00190];
K11353	129.652	273.373	389.56	307.504	151.416	220.621	494.895	265.804	310.491	112.03	NADH dehydrogenase (ubiquinone) 1 alpha subcomplex subunit 13 [EC:1.6.99.3;1.6.5.3]	Energy production and conversion; (C;)	oxidative phosphorylation [path:ko00190];
K02259	34.5796	36.0567	18.9099	11.5463	20.5819	31.5274	36.4324	25.5253	21.7798	18.7556	cytochrome c oxidase assembly protein subunit 15 [EC:NA]	Energy production and conversion; (C;)	oxidative phosphorylation [path:ko00190]; porphyrin and chlorophyll metabolism [path:ko00860];
K09699	213.313	140.592	32.7456	33.6693	113.297	93.7475	33.6796	59.3837	52.6712	45.7071	2-oxoisovalerate dehydrogenase E2 component (dihydrolipoyl transacylase) [EC:2.3.1.168]	Energy production and conversion; (C;)	propanoate metabolism [path:ko00640]; valine, leucine and isoleucine degradation [path:ko00280];
K03778	71.5472	111.811	5.69175	4.88812	1.91942	25.4465	18.5609	72.0504	12.3675	73.7462	D-lactate dehydrogenase [EC:1.1.1.28]	Energy production and conversion; (C;)	pyruvate metabolism [path:ko00620];
K08738	0	0	0	0	0	0	0	0	0	0	cytochrome c [EC:NA]	Energy production and conversion; (C;)	sulfur metabolism [path:ko00920];
K03522	0	0	0	0	0	0	0	0	0	0	electron transfer flavoprotein alpha subunit [EC:NA]	Energy production and conversion; (C;)	not defined by KEGG
K00006	100.079	89.5373	227.849	422.961	484.448	242.637	83.9554	97.7794	143.142	64.2503	glycerol-3-phosphate dehydrogenase (NAD+) [EC:1.1.1.8]	Energy production and conversion(C)	glycerophospholipid metabolism [path:ko00564];
K00057	24.6162	15.7175	18.7612	10.1054	11.9528	14.8637	0	22.8069	9.86649	38.675	glycerol-3-phosphate dehydrogenase (NAD(P)+) [EC:1.1.1.94]	Energy production and conversion(C)	glycerophospholipid metabolism [path:ko00564];
K00111	188.644	204.176	80.829	51.6911	45.2361	102.811	76.311	119.964	139.489	146.2	glycerol-3-phosphate dehydrogenase [EC:1.1.5.3]	Energy production and conversion(C)	glycerophospholipid metabolism [path:ko00564];
K00864	220.241	231.816	26.9667	16.9553	56.5535	90.0848	33.1213	77.843	19.8788	175.583	glycerol kinase [EC:2.7.1.30]	Energy production and conversion(C)	glycerolipid metabolism [path:ko00561];
K15918	20.8523	21.7407	16.913	25.1536	18.0229	21.0515	6.19772	24.2624	15.0603	28.5999	D-glycerate 3-kinase [EC:2.7.1.31]	Energy production and conversion(C)	carbon metabolism [path:ko01200]; glyoxylate and dicarboxylate metabolism [path:ko00630]; glycerolipid metabolism [path:ko00561]; glycine, serine and threonine metabolism [path:ko00260];
K00164	171.5	158.427	170.756	130.285	58.3517	152.846	186.526	256.033	179.89	189.008	2-oxoglutarate dehydrogenase E1 component [EC:1.2.4.2]	Energy production and conversion(C)	carbon metabolism [path:ko01200]; citrate cycle (tca cycle) [path:ko00020]; lysine degradation [path:ko00310]; tryptophan metabolism [path:ko00380];
K00234	152.602	255.333	123.739	68.1032	64.8909	115.911	323.807	432.359	319.743	58.8722	succinate dehydrogenase (ubiquinone) flavoprotein subunit [EC:1.3.5.1]	Energy production and conversion(C)	carbon metabolism [path:ko01200]; citrate cycle (tca cycle) [path:ko00020]; oxidative phosphorylation [path:ko00190];
K00235	74.0694	127.626	197.16	122.254	56.0878	125.223	256.245	221.081	253.443	30.9732	succinate dehydrogenase (ubiquinone) iron-sulfur subunit [EC:1.3.5.1]	Energy production and conversion(C)	carbon metabolism [path:ko01200]; citrate cycle (tca cycle) [path:ko00020]; oxidative phosphorylation [path:ko00190];
K00236	129.202	121.965	103.504	116.759	139.926	118.709	274.518	150.41	256.077	70.2025	succinate dehydrogenase (ubiquinone) cytochrome b560 subunit [EC:NA]	Energy production and conversion(C)	carbon metabolism [path:ko01200]; citrate cycle (tca cycle) [path:ko00020]; oxidative phosphorylation [path:ko00190];
K01679	152.593	146.139	103.421	68.1248	30.0093	86.9116	148.311	142.009	186.902	65.121	fumarate hydratase, class II [EC:4.2.1.2]	Energy production and conversion(C)	carbon metabolism [path:ko01200]; citrate cycle (tca cycle) [path:ko00020]; pyruvate metabolism [path:ko00620]; carbon fixation pathways in prokaryotes [path:ko00720];
K00024	1089.29	919.426	162.448	82.0197	153.369	329.724	894.788	734.935	829.366	333.236	malate dehydrogenase [EC:1.1.1.37]	Energy production and conversion(C)	carbon metabolism [path:ko01200]; citrate cycle (tca cycle) [path:ko00020]; pyruvate metabolism [path:ko00620]; glyoxylate and dicarboxylate metabolism [path:ko00630]; carbon fixation in photosynthetic organisms [path:ko00710]; carbon fixation pathways in prokaryotes [path:ko00720]; methane metabolism [path:ko00680]; cysteine and methionine metabolism [path:ko00270];
K01958	2132.49	1832.76	226.992	96.6452	24.9892	453.011	486.473	1081.41	126.8	506.251	pyruvate carboxylase [EC:6.4.1.1]	Energy production and conversion(C)	carbon metabolism [path:ko01200]; biosynthesis of amino acids [path:ko01230]; citrate cycle (tca cycle) [path:ko00020]; pyruvate metabolism [path:ko00620]; carbon fixation pathways in prokaryotes [path:ko00720];
K00161	225.433	165.558	144.475	238.837	162.559	139.276	111.397	102.555	145.215	82.829	pyruvate dehydrogenase E1 component alpha subunit [EC:1.2.4.1]	Energy production and conversion(C)	carbon metabolism [path:ko01200]; glycolysis / gluconeogenesis [path:ko00010]; citrate cycle (tca cycle) [path:ko00020]; pyruvate metabolism [path:ko00620];
K00162	416.461	346.865	107.319	82.7433	79.8973	163.244	509.597	263.389	531.572	157.608	pyruvate dehydrogenase E1 component beta subunit [EC:1.2.4.1]	Energy production and conversion(C)	carbon metabolism [path:ko01200]; glycolysis / gluconeogenesis [path:ko00010]; citrate cycle (tca cycle) [path:ko00020]; pyruvate metabolism [path:ko00620];
K00627	507.876	570.795	139.216	129.261	241.082	331.192	538.362	360.804	599.739	163.719	pyruvate dehydrogenase E2 component (dihydrolipoamide acetyltransferase) [EC:2.3.1.12]	Energy production and conversion(C)	carbon metabolism [path:ko01200]; glycolysis / gluconeogenesis [path:ko00010]; citrate cycle (tca cycle) [path:ko00020]; pyruvate metabolism [path:ko00620];
K00031	855.855	737.798	376.197	453.766	242.373	414.796	715.025	570.339	860.888	260.182	isocitrate dehydrogenase [EC:1.1.1.42]	Energy production and conversion(C)	carbon metabolism [path:ko01200]; 2-oxocarboxylic acid metabolism [path:ko01210]; biosynthesis of amino acids [path:ko01230]; citrate cycle (tca cycle) [path:ko00020]; carbon fixation pathways in prokaryotes [path:ko00720]; glutathione metabolism [path:ko00480];
K01647	209.41	287.141	118.98	57.1282	3.80145	128.382	264.362	258.827	228.075	223.052	citrate synthase [EC:2.3.3.1]	Energy production and conversion(C)	carbon metabolism [path:ko01200]; 2-oxocarboxylic acid metabolism [path:ko01210]; biosynthesis of amino acids [path:ko01230]; citrate cycle (tca cycle) [path:ko00020]; glyoxylate and dicarboxylate metabolism [path:ko00630];
K01681	319.923	507.163	325.99	218.519	150.554	348.373	462.196	470.673	513.544	134.447	aconitate hydratase [EC:4.2.1.3]	Energy production and conversion(C)	carbon metabolism [path:ko01200]; 2-oxocarboxylic acid metabolism [path:ko01210]; biosynthesis of amino acids [path:ko01230]; citrate cycle (tca cycle) [path:ko00020]; glyoxylate and dicarboxylate metabolism [path:ko00630]; carbon fixation pathways in prokaryotes [path:ko00720];
K01637	101.334	43.4962	301.636	211.349	136.292	142.893	28.0889	212.936	17.0394	140.058	isocitrate lyase [EC:4.1.3.1]	Energy production and conversion(C)	carbon metabolism [path:ko01200]; glyoxylate and dicarboxylate metabolism [path:ko00630];
K01070	31.9897	53.7929	12.9287	8.91838	5.28539	13.6592	16.8729	68.5061	33.3445	53.964	S-formylglutathione hydrolase [EC:3.1.2.12]	Energy production and conversion(C)	carbon metabolism [path:ko01200]; methane metabolism [path:ko00680];
K00029	42.2509	39.1366	18.5022	15.4051	33.07	36.796	30.3768	60.6254	38.0012	22.1869	malate dehydrogenase (oxaloacetate-decarboxylating)(NADP+) [EC:1.1.1.40]	Energy production and conversion(C)	carbon metabolism [path:ko01200]; pyruvate metabolism [path:ko00620]; carbon fixation in photosynthetic organisms [path:ko00710];
K03737	70.0345	58.6906	8.40933	5.77243	8.80191	4.0233	2.75922	13.3828	4.07714	34.4036	putative pyruvate-flavodoxin oxidoreductase [EC:1.2.7.-]	Energy production and conversion(C)	carbon metabolism [path:ko01200]; pyruvate metabolism [path:ko00620]; carbon fixation pathways in prokaryotes [path:ko00720];
K00925	112.208	101.186	5.80158	5.23337	11.2103	21.2298	26.3901	48.0323	32.1503	50.241	acetate kinase [EC:2.7.2.1]	Energy production and conversion(C)	carbon metabolism [path:ko01200]; pyruvate metabolism [path:ko00620]; propanoate metabolism [path:ko00640]; carbon fixation pathways in prokaryotes [path:ko00720]; methane metabolism [path:ko00680]; taurine and hypotaurine metabolism [path:ko00430];
K00484	2306.12	570.196	122.371	276.805	309.314	191.807	120.621	496.878	68.4137	248.959	NADH:flavin oxidoreductase [EC:1.5.1.36]	Energy production and conversion(C)	degradation of aromatic compounds [path:ko01220];
K02134	1087.38	1373.05	1039.29	783.694	420.276	783.339	1602.04	1132.52	1561.86	608.508	ATP synthase/F-type H+-transporting ATPase subunit delta/ATP synthase, Delta/Epsilon chain, beta-sandwich domain [EC:3.6.3.14]	Energy production and conversion(C)	oxidative phosphorylation [path:ko00190];
K02136	589.784	599.111	446.407	331.376	159.565	278.584	606.26	595.023	586.299	194.944	ATP synthase/F-type H+-transporting ATPase subunit gamma/ATP synthase [EC:3.6.3.14]	Energy production and conversion(C)	oxidative phosphorylation [path:ko00190];
K02137	527.857	782.155	314.321	176.006	70.6993	322.417	976.712	781.498	880.326	334.163	ATP synthase/F-type H+-transporting ATPase subunit O/ATP synthase delta (OSCP) subunit [EC:3.6.3.14]	Energy production and conversion(C)	oxidative phosphorylation [path:ko00190];
K02138	245.213	109.713	66.7934	50.6638	28.8716	47.7455	115.674	111.429	183.216	56.7224	ATP synthase/F-type H+-transporting ATPase subunit d/ATP synthase D chain, mitochondrial (ATP5H) [EC:3.6.3.14]	Energy production and conversion(C)	oxidative phosphorylation [path:ko00190];
K00166	99.8762	28.1479	19.3081	11.5942	19.2884	25.8957	12.519	24.1829	25.3625	27.7543	2-oxoisovalerate dehydrogenase E1 component alpha subunit [EC:1.2.4.4]	Energy production and conversion(C)	propanoate metabolism [path:ko00640]; valine, leucine and isoleucine degradation [path:ko00280];
K00167	244.626	97.2704	76.966	54.3739	135.857	78.1366	10.8132	52.1281	23.0819	75.0646	2-oxoisovalerate dehydrogenase E1 component beta subunit [EC:1.2.4.4]	Energy production and conversion(C)	propanoate metabolism [path:ko00640]; valine, leucine and isoleucine degradation [path:ko00280];
K01101	79.1738	84.5308	57.0373	41.3279	24.1881	59.3183	52.6042	130.842	67.2455	70.5431	2-phosphoglycolate phosphatase [EC:3.1.3.18]	General function prediction only; (R;)	aminobenzoate degradation [path:ko00627];
K05294	0	0	0	0	0	0	0	0	0	0	glycosylphosphatidylinositol deacylase [EC:3.-.-.-]	General function prediction only; (R;)	glycosylphosphatidylinositol(gpi)-anchor biosynthesis [path:ko00563];
K04127	39.6068	51.4558	142.909	165.932	36.2221	76.09	34.3456	37.4551	40.2102	75.5397	aminotransferase class-V [EC:2.6.1.-]	General function prediction only; (R;)	penicillin and cephalosporin biosynthesis [path:ko00311];
K01451	0	0	0	0	0	0	0	0	0	0	Amidohydrolase/Peptidase M20 [EC:3.5.-.-]	General function prediction only; (R;)	phenylalanine metabolism [path:ko00360];
K03438	14.3488	11.8619	13.4357	7.89918	8.26809	14.9316	5.27964	14.7176	21.319	11.6746	S-adenosyl-L-methionine-dependent methyltransferase mraW-like protein [2.1.1.12]	General function prediction only; (R;)	not defined by KEGG
K06950	0	0	0	0	0	0	0	0	0	0	HD phosphohydrolase domain-containing protein [EC:NA]	General function prediction only; (R;)	not defined by KEGG
K08288	48.8123	46.1982	27.7921	11.0135	45.649	69.3236	41.0892	83.0764	30.9946	55.0533	Glucosidase 2 [EC:3.2.1.-]	General function prediction only; (R;)	not defined by KEGG
K00803	29.7254	18.2224	5.84936	4.37663	23.4738	16.6827	8.46985	13.0237	14.9224	10.7892	FAD dependent oxidase [EC:1.-.-.-]	General function prediction only(R)	ether lipid metabolism [path:ko00565];
K06988	148.035	188.557	55.6517	23.4914	31.3319	162.749	140.851	336.665	158.29	172.293	F420-dependent NADP oxidoreductase [EC:1.6.99.n1]	General function prediction only(R)	not defined by KEGG
K18166	13.2883	4.39901	10.6069	3.96421	5.76395	22.5798	6.4944	21.681	4.79915	77.2771	FAD-dependent oxidoreductase [EC:1.-.-.-]	General function prediction only(R)	not defined by KEGG
K03781	7.09313	72.5298	61.1155	35.6075	161.512	76.8378	48.8522	338.628	30.2569	49.1591	catalase [EC:1.11.1.6]	Inorganic ion transport and metabolism; (P;)	carbon metabolism [path:ko01200]; glyoxylate and dicarboxylate metabolism [path:ko00630]; tryptophan metabolism [path:ko00380];
K00459	14.145	8.75728	16.9256	10.0338	1.91775	9.09308	8.21693	9.03154	2.31042	41.6146	nitronate monooxygenase [EC:1.13.12.16]	Inorganic ion transport and metabolism; (P;)	nitrogen metabolism [path:ko00910];
K10534	2.09046	1.08229	48.839	7.583	1.70908	4.19267	0	1.23759	0.196234	3.35104	nitrate reductase (NAD(P)H) [EC:1.7.1.3;1.7.1.2;1.7.1.1]	Inorganic ion transport and metabolism; (P;)	nitrogen metabolism [path:ko00910];
K17877	12.3162	13.1253	25.5183	1.80813	3.78477	4.2065	1.75691	0.676001	0.0110369	0.609634	nitrite reductase (NAD(P)H) [EC:1.7.1.4]	Inorganic ion transport and metabolism; (P;)	nitrogen metabolism [path:ko00910];
K03782	133.774	3.53991	67.7471	25.1048	150.236	277.384	29.9604	78.2456	217.616	18.9855	catalase-peroxidase [EC:1.11.1.21]	Inorganic ion transport and metabolism; (P;)	phenylalanine metabolism [path:ko00360]; tryptophan metabolism [path:ko00380]; phenylpropanoid biosynthesis [path:ko00940];
K00510	48.5097	30.4945	31.2461	25.9096	13.2696	31.6697	5.1227	39.7608	15.383	77.2971	heme oxygenase [EC:1.14.99.3]	Inorganic ion transport and metabolism; (P;)	porphyrin and chlorophyll metabolism [path:ko00860];
K00380	239.142	269.068	30.8599	23.8195	35.537	24.3375	62.5133	57.0834	13.3871	121.723	sulfite reductase (NADPH) flavoprotein alpha-component [EC:1.8.1.2]	Inorganic ion transport and metabolism; (P;)	sulfur metabolism [path:ko00920];
K00381	46.8512	282.495	11.0418	4.506	7.60986	15.1283	3.79825	20.58	3.81128	84.5817	sulfite reductase (NADPH) hemoprotein beta-component [EC:1.8.1.2]	Inorganic ion transport and metabolism; (P;)	sulfur metabolism [path:ko00920];
K00387	18.6394	14.0206	22.0049	8.24074	14.8334	24.8603	17.9766	24.5485	21.973	44.3452	sulfite oxidase [EC:1.8.3.1]	Inorganic ion transport and metabolism; (P;)	sulfur metabolism [path:ko00920];
K00390	25.0547	57.4041	12.8102	6.74071	6.63096	7.86874	6.50302	23.0582	11.3217	60.05	phosphoadenosine phosphosulfate reductase [EC:1.8.4.8]	Inorganic ion transport and metabolism; (P;)	sulfur metabolism [path:ko00920];
K01011	76.6603	98.0337	62.4547	38.4343	32.1117	47.4582	43.7395	85.9926	85.1544	252.412	thiosulfate/3-mercaptopyruvate sulfurtransferase [EC:2.8.1.2;2.8.1.1]	Inorganic ion transport and metabolism; (P;)	sulfur metabolism [path:ko00920]; cysteine and methionine metabolism [path:ko00270];
K13811	139.885	235.384	15.4234	16.8383	32.7925	35.1401	18.3112	43.8853	7.05867	222.747	3'-phosphoadenosine 5'-phosphosulfate synthase [EC:2.7.1.25;2.7.7.4]	Inorganic ion transport and metabolism; (P;)	sulfur metabolism [path:ko00920]; purine metabolism [path:ko00230]; selenocompound metabolism [path:ko00450]; monobactam biosynthesis [path:ko00261];
K14395	65.9771	97.2817	56.7508	28.115	7.1747	50.8959	42.8829	203.015	54.8058	113.622	lysophosphatidic acid phosphatase type 6 [EC:3.1.3.2]	Inorganic ion transport and metabolism; (P;) or Coenzyme transport and metabolism(H)
K01674	123.706	144.787	324.898	299.868	325.935	595.475	335.149	200.956	365.052	82.2786	carbonic anhydrase [EC:4.2.1.1]	Inorganic ion transport and metabolism(P)	not defined by KEGG
K01082	22.0225	29.811	18.4342	14.3266	76.4313	30.2951	16.7443	34.1822	23.6548	73.5164	3'(2'), 5'-bisphosphate nucleotidase [EC:3.1.3.7]	Inorganic ion transport and metabolism(P)	sulfur metabolism [path:ko00920];
K13238	113.444	163.48	99.8184	62.6053	10.0561	101.953	96.4107	350.008	71.9654	201.439	3,2-trans-enoyl-CoA isomerase, mitochondrial [EC:5.3.3.8]	Lipid transport and metabolism; (I;)	fatty acid degradation [path:ko00071];
K13239	30.6981	23.356	15.0045	5.2491	1.48231	27.9665	18.8951	70.9136	12.2465	84.4578	peroxisomal 3,2-trans-enoyl-CoA isomerase [EC:5.3.3.8]	Lipid transport and metabolism; (I;)	fatty acid degradation [path:ko00071];
K08765	0.467488	0.309182	49.2523	12.4682	134.323	120.769	16.9505	28.5561	5.39235	35.2091	carnitine O-palmitoyltransferase 1 [EC:2.3.1.21]	Lipid transport and metabolism; (I;)	fatty acid metabolism [path:ko01212]; fatty acid degradation [path:ko00071];
K08766	290.627	326.894	233.391	123.933	56.3276	214.643	141.015	421.811	91.6742	372.612	carnitine O-palmitoyltransferase 2 [EC:2.3.1.21]	Lipid transport and metabolism; (I;)	fatty acid metabolism [path:ko01212]; fatty acid degradation [path:ko00071];
K00232	101.53	150.728	64.6739	56.9039	68.0356	55.8067	29.1225	570.077	31.0866	173.132	acyl-CoA oxidase [EC:1.3.3.6]	Lipid transport and metabolism; (I;)	fatty acid metabolism [path:ko01212]; fatty acid degradation [path:ko00071]; alpha-linolenic acid metabolism [path:ko00592]; biosynthesis of unsaturated fatty acids [path:ko01040];
K09478	646.957	189.341	225.726	67.1406	85.9868	175.271	53.2173	180.127	38.6862	280.131	short/branched chain acyl-CoA dehydrogenase [EC:1.3.99.12]	Lipid transport and metabolism; (I;)	fatty acid metabolism [path:ko01212]; fatty acid degradation [path:ko00071]; valine, leucine and isoleucine degradation [path:ko00280];
K01897	302.004	287.573	323.317	269.745	174.391	247.591	106.02	361.367	117.767	465.785	long-chain acyl-CoA synthetase [EC:6.2.1.3]	Lipid transport and metabolism; (I;)	fatty acid metabolism [path:ko01212]; fatty acid biosynthesis [path:ko00061]; fatty acid degradation [path:ko00071];
K15013	333.234	386.751	331.247	223.835	372.083	374.173	362.009	562.868	541.16	627.893	long-chain-fatty-acid--CoA ligase ACSBG [EC:6.2.1.3]	Lipid transport and metabolism; (I;)	fatty acid metabolism [path:ko01212]; fatty acid biosynthesis [path:ko00061]; fatty acid degradation [path:ko00071];
K00248	877.862	790.482	359.36	275.348	380.507	415.344	285.365	820.164	318.583	774	butyryl-CoA dehydrogenase [EC:1.3.8.1]	Lipid transport and metabolism; (I;)	carbon metabolism [path:ko01200]; fatty acid metabolism [path:ko01212]; butanoate metabolism [path:ko00650]; fatty acid degradation [path:ko00071]; valine, leucine and isoleucine degradation [path:ko00280];
K00249	301.48	345.216	579.954	458.123	405.671	612.563	138.672	838.07	113.253	774.415	acyl-CoA dehydrogenase [EC:1.3.8.7]	Lipid transport and metabolism; (I;)	carbon metabolism [path:ko01200]; fatty acid metabolism [path:ko01212]; propanoate metabolism [path:ko00640]; fatty acid degradation [path:ko00071]; valine, leucine and isoleucine degradation [path:ko00280]; beta-alanine metabolism [path:ko00410];
K00022	159.624	167.707	58.7206	35.8852	24.6616	66.6565	53.7781	412.049	31.8077	269.148	3-hydroxyacyl-CoA dehydrogenase [EC:1.1.1.35]	Lipid transport and metabolism; (I;)	fatty acid metabolism [path:ko01212]; butanoate metabolism [path:ko00650]; fatty acid elongation [path:ko00062]; fatty acid degradation [path:ko00071]; valine, leucine and isoleucine degradation [path:ko00280]; lysine degradation [path:ko00310]; tryptophan metabolism [path:ko00380]; geraniol degradation [path:ko00281]; caprolactam degradation [path:ko00930];
K07515	167.913	230.778	112.22	24.0949	8.66403	134.215	128.499	370.597	112.827	322.99	enoyl-CoA hydratase / long-chain 3-hydroxyacyl-CoA dehydrogenase [EC:1.1.1.211;4.2.1.17]	Lipid transport and metabolism; (I;)	carbon metabolism [path:ko01200]; fatty acid metabolism [path:ko01212]; propanoate metabolism [path:ko00640]; butanoate metabolism [path:ko00650]; fatty acid elongation [path:ko00062]; fatty acid degradation [path:ko00071]; biosynthesis of unsaturated fatty acids [path:ko01040]; valine, leucine and isoleucine degradation [path:ko00280]; lysine degradation [path:ko00310]; tryptophan metabolism [pa…
K07511	1295.89	905.318	444.778	261.108	169.122	522.258	365.016	1112.06	266.128	1352.53	enoyl-CoA hydratase [EC:4.2.1.17]	Lipid transport and metabolism; (I;)	carbon metabolism [path:ko01200]; fatty acid metabolism [path:ko01212]; propanoate metabolism [path:ko00640]; butanoate metabolism [path:ko00650]; fatty acid elongation [path:ko00062]; fatty acid degradation [path:ko00071]; valine, leucine and isoleucine degradation [path:ko00280]; lysine degradation [path:ko00310]; tryptophan metabolism [path:ko00380]; beta-alanine metabolism [path:ko00410]; ami…
K10249	181.556	272.71	29.6365	12.5819	1.63872	33.3863	205.188	224.105	169.476	39.1554	elongation of very long chain fatty acids protein 4 [EC:2.3.1.199]	Lipid transport and metabolism; (I;)	fatty acid elongation [path:ko00062];
K00507	667.437	697.543	158.027	130.927	83.4959	208.478	223.38	401.933	308.862	303.088	stearoyl-CoA desaturase (delta-9 desaturase) [EC:1.14.19.1]	Lipid transport and metabolism; (I;)	fatty acid metabolism [path:ko01212]; biosynthesis of unsaturated fatty acids [path:ko01040];
K07753	54.7014	77.4021	32.7238	23.4233	12.9196	23.0941	28.5602	191.686	22.0091	59.9525	peroxisomal trans-2-enoyl-CoA reductase [EC:1.3.1.38]	Lipid transport and metabolism; (I;)	fatty acid metabolism [path:ko01212]; biosynthesis of unsaturated fatty acids [path:ko01040];
K10256	148.882	148.113	12.2027	26.3812	3.89886	8.81664	30.7373	77.3041	38.9225	13.0507	omega-6 fatty acid desaturase (delta-12 desaturase) [EC:1.14.19.-]	Lipid transport and metabolism; (I;)	fatty acid metabolism [path:ko01212]; biosynthesis of unsaturated fatty acids [path:ko01040];
K10257	192.302	270.967	67.1385	35.7029	20.012	59.1155	154.447	128.043	179.942	74.0417	omega-3 fatty acid desaturase (delta-15 desaturase) [EC:1.14.19.-]	Lipid transport and metabolism; (I;)	fatty acid metabolism [path:ko01212]; biosynthesis of unsaturated fatty acids [path:ko01040];
K00668	440.078	258.316	88.5288	57.0085	62.6831	111.812	82.8681	167.36	68.4244	204.618	fatty acid synthase subunit beta, fungi type [EC:2.3.1.86]	Lipid transport and metabolism; (I;)	fatty acid metabolism [path:ko01212]; fatty acid biosynthesis [path:ko00061];
K00059	238.895	189.354	165.671	114.479	71.5316	103.877	47.7228	132.49	53.1864	182.557	3-oxoacyl-[acyl-carrier protein] reductase [EC:1.1.1.100]	Lipid transport and metabolism; (I;)	fatty acid metabolism [path:ko01212]; fatty acid biosynthesis [path:ko00061]; biosynthesis of unsaturated fatty acids [path:ko01040];
K09458	43.1022	39.6948	46.3872	27.7155	38.5478	37.1937	38.524	39.3641	33.8668	37.6744	3-oxoacyl-[acyl-carrier-protein] synthase II [EC:2.3.1.179]	Lipid transport and metabolism; (I;)	fatty acid metabolism [path:ko01212]; fatty acid biosynthesis [path:ko00061]; biosynthesis of unsaturated fatty acids [path:ko01040];
K01074	61.8239	45.4705	38.4857	144.472	15.8623	32.5215	56.7288	97.3851	69.3228	66.3988	palmitoyl-protein thioesterase [EC:3.1.2.22]	Lipid transport and metabolism; (I;)	fatty acid metabolism [path:ko01212]; fatty acid elongation [path:ko00062];
K10245	499.012	906.794	33.3189	39.9712	101.482	142.896	263.135	278.593	328.403	121.164	very long chain fatty acid elongase [EC:2.3.1.199]	Lipid transport and metabolism; (I;)	fatty acid metabolism [path:ko01212]; fatty acid elongation [path:ko00062]; biosynthesis of unsaturated fatty acids [path:ko01040];
K10203	31.8011	25.9051	29.7768	27.6919	50.8451	40.3429	23.2976	100.86	17.7927	77.9396	elongation of very long chain fatty acids protein 6 [EC:2.3.1.199]	Lipid transport and metabolism; (I;)	fatty acid metabolism [path:ko01212]; fatty acid elongation [path:ko00062]; biosynthesis of unsaturated fatty acids [path:ko01040];
K10703	67.7841	53.9504	4.97158	8.62871	32.6814	30.9599	48.2261	33.0794	59.3223	30.7696	very-long-chain (3R)-3-hydroxyacyl-[acyl-carrier protein] dehydratase [EC:4.2.1.134]	Lipid transport and metabolism; (I;)	fatty acid metabolism [path:ko01212]; fatty acid elongation [path:ko00062]; biosynthesis of unsaturated fatty acids [path:ko01040];
K10251	273.08	210.513	10.6359	4.88806	14.8438	51.7912	86.8122	150.586	93.4756	111.756	17beta-estradiol 17-dehydrogenase / very-long-chain 3-oxoacyl-CoA reductase [EC:1.1.1.330;1.1.1.62]	Lipid transport and metabolism; (I;)	fatty acid metabolism [path:ko01212]; fatty acid elongation [path:ko00062]; steroid hormone biosynthesis [path:ko00140]; biosynthesis of unsaturated fatty acids [path:ko01040];
K01115	495.04	606.521	234.207	207.372	216.79	302.923	316.426	506.64	323.104	917.71	phospholipase D1/2 [EC:3.1.4.4]	Lipid transport and metabolism; (I;)	glycerophospholipid metabolism [path:ko00564]; ether lipid metabolism [path:ko00565];
K16860	15.7189	26.2467	8.21323	5.2712	8.57825	11.2596	0	25.9584	6.0066	34.4879	phospholipase D3/4 [EC:3.1.4.4]	Lipid transport and metabolism; (I;)	glycerophospholipid metabolism [path:ko00564]; ether lipid metabolism [path:ko00565];
K01048	0	0	0	0	0	0	0	0	0	0	lysophospholipase [EC:3.1.1.5]	Lipid transport and metabolism; (I;)	glycerophospholipid metabolism [path:ko00564];
K06130	107.838	18.4838	7.01469	7.31835	7.1747	5.64406	15.7239	98.1295	5.25375	106.51	lysophospholipase II [EC:3.1.1.5]	Lipid transport and metabolism; (I;)	glycerophospholipid metabolism [path:ko00564];
K01054	86.1672	75.3646	55.895	59.8641	154.071	91.962	80.2469	79.8694	83.5149	119.958	acylglycerol lipase [EC:3.1.1.23]	Lipid transport and metabolism; (I;)	glycerolipid metabolism [path:ko00561];
K01052	17.1687	25.0468	34.9272	74.76	20.4343	23.0659	7.78731	13.8117	4.22233	47.9582	lysosomal acid lipase/cholesteryl ester hydrolase [EC:3.1.1.13]	Lipid transport and metabolism; (I;)	steroid biosynthesis [path:ko00100];
K01046	3.71005	3.36634	12.9145	15.985	2.94049	11.2887	6.54807	8.59012	3.76253	21.8828	triacylglycerol lipase [EC:3.1.1.3]	Lipid transport and metabolism; (I;)	glycerolipid metabolism [path:ko00561];
K01047	106.628	93.2628	48.4157	30.8128	15.3427	65.1803	154.233	147.295	130.903	77.6864	secretory phospholipase A2 [EC:3.1.1.4]	Lipid transport and metabolism; (I;)	glycerophospholipid metabolism [path:ko00564]; ether lipid metabolism [path:ko00565]; arachidonic acid metabolism [path:ko00590]; linoleic acid metabolism [path:ko00591]; alpha-linolenic acid metabolism [path:ko00592];
K16816	160.272	91.0371	125.918	144.961	185.913	130.152	103.445	117.151	87.9252	134.816	patatin like phospholipase [EC:3.1.1.3]	Lipid transport and metabolism; (I;)	glycerolipid metabolism [path:ko00561];
K00981	166.33	120.763	100.912	90.5045	145.628	142.426	98.3219	93.201	96.2048	140.707	phosphatidate cytidylyltransferase [EC:2.7.7.41]	Lipid transport and metabolism; (I;)	glycerophospholipid metabolism [path:ko00564];
K00995	15.8661	9.8347	7.21624	24.1543	20.1287	22.1142	22.7832	10.2878	14.12	18.7844	CDP-diacylglycerol--glycerol-3-phosphate 3-phosphatidyltransferase [EC:2.7.8.5]	Lipid transport and metabolism; (I;)	glycerophospholipid metabolism [path:ko00564];
K01094	11.709	11.7363	11.0989	8.5428	7.44805	12.1385	28.9777	9.63102	9.82444	7.43772	phosphatidylglycerophosphatase GEP4 [EC:3.1.3.27]	Lipid transport and metabolism; (I;)	glycerophospholipid metabolism [path:ko00564];
K05929	448.888	149.305	13.5937	9.41561	114.052	299.073	14.4493	84.7479	44.9753	503.605	phosphoethanolamine N-methyltransferase [EC:2.1.1.103]	Lipid transport and metabolism; (I;)	glycerophospholipid metabolism [path:ko00564];
K08730	60.526	40.9064	15.3242	9.66284	6.01355	19.5268	29.1057	34.3802	52.2894	44.1706	phosphatidylserine synthase 2 [EC:2.7.8.29]	Lipid transport and metabolism; (I;)	glycerophospholipid metabolism [path:ko00564];
K08744	13.6584	14.2305	12.6117	8.99214	8.05788	12.4407	13.9382	14.9056	12.3417	13.7897	cardiolipin synthase [EC:2.7.8.-]	Lipid transport and metabolism; (I;)	glycerophospholipid metabolism [path:ko00564];
K14156	40.1589	28.1048	34.7098	14.8294	63.9375	55.4896	21.9075	15.7961	41.6483	43.3363	choline/ethanolamine kinase [EC:2.7.1.82;2.7.1.32]	Lipid transport and metabolism; (I;)	glycerophospholipid metabolism [path:ko00564];
K13510	33.9875	29.4102	36.9348	49.5342	70.816	34.7185	12.6045	8.65481	10.3385	22.7464	lysophosphatidylcholine acyltransferase / lyso-PAF acetyltransferase [EC:2.3.1.67;2.3.1.23]	Lipid transport and metabolism; (I;)	glycerophospholipid metabolism [path:ko00564]; ether lipid metabolism [path:ko00565];
K00968	65.929	76.308	126.601	317.739	150.341	146.415	103.27	92.6486	80.7183	73.6561	choline-phosphate cytidylyltransferase [EC:2.7.7.15]	Lipid transport and metabolism; (I;)	glycerophospholipid metabolism [path:ko00564]; phosphonate and phosphinate metabolism [path:ko00440];
K00631	27.0329	19.1613	10.0833	5.70431	13.4662	19.7006	8.70514	18.3783	14.7109	21.3197	glycerol-3-phosphate O-acyltransferase [EC:2.3.1.15]	Lipid transport and metabolism; (I;)	glycerolipid metabolism [path:ko00561]; glycerophospholipid metabolism [path:ko00564];
K13507	167.714	154.555	42.5862	23.2796	36.4581	52.9773	72.7512	110.39	66.3299	166.373	glycerol-3-phosphate O-acyltransferase / dihydroxyacetone phosphate acyltransferase [EC:2.3.1.42;2.3.1.15]	Lipid transport and metabolism; (I;)	glycerolipid metabolism [path:ko00561]; glycerophospholipid metabolism [path:ko00564];
K13513	216.364	135.756	43.3864	36.1524	56.1423	55.1209	48.9951	232.317	70.5692	114.168	lysocardiolipin and lysophospholipid acyltransferase [EC:2.3.1.51;2.3.1.-]	Lipid transport and metabolism; (I;)	glycerolipid metabolism [path:ko00561]; glycerophospholipid metabolism [path:ko00564];
K15728	126.603	94.8025	227.346	312.128	306.957	255.722	69.4071	184.942	97.3997	172.707	phosphatidate phosphatase LPIN [EC:3.1.3.4]	Lipid transport and metabolism; (I;)	glycerolipid metabolism [path:ko00561]; glycerophospholipid metabolism [path:ko00564];
K13519	197.577	184.251	101.726	73.6102	43.1236	81.7483	75.5048	96.7176	112.244	87.4005	lysophospholipid acyltransferase [EC:2.3.1.-;2.3.1.23;2.3.1.51]	Lipid transport and metabolism; (I;)	glycerolipid metabolism [path:ko00561]; glycerophospholipid metabolism [path:ko00564]; ether lipid metabolism [path:ko00565];
K01080	51.2927	23.2808	44.9915	31.8731	60.0984	34.8032	8.08145	31.3979	31.1659	54.9362	Phsophatidic acid phosphatase [EC:3.1.3.-]	Lipid transport and metabolism; (I;)	glycerolipid metabolism [path:ko00561]; glycerophospholipid metabolism [path:ko00564]; ether lipid metabolism [path:ko00565]; sphingolipid metabolism [path:ko00600];
K00999	86.8666	82.243	59.107	31.3534	29.7293	55.2723	103.682	80.6969	84.2617	104.601	CDP-diacylglycerol--inositol 3-phosphatidyltransferase [EC:2.7.8.11]	Lipid transport and metabolism; (I;)	inositol phosphate metabolism [path:ko00562]; glycerophospholipid metabolism [path:ko00564];
K00679	69.3506	102.292	21.4008	11.3448	6.6027	25.2556	27.8331	69.5118	31.9559	56.412	phospholipid:diacylglycerol acyltransferase [EC:2.3.1.158]	Lipid transport and metabolism; (I;)	glycerolipid metabolism [path:ko00561];
K08726	106.154	107.152	85.5891	133.304	145.322	85.9773	20.7145	1101.42	73.7508	180.924	soluble epoxide hydrolase [EC:3.3.2.10]	Lipid transport and metabolism; (I;)	arachidonic acid metabolism [path:ko00590]; chloroalkane and chloroalkene degradation [path:ko00625];
K15402	242.918	438.874	151.657	202.971	180.418	230.18	112.523	211.567	134.777	543.17	fatty acid omega-hydroxylase [EC:1.14.-.-]	Lipid transport and metabolism; (I;)	cutin, suberine and wax biosynthesis [path:ko00073];
K01062	29.1965	17.2069	11.2616	6.3586	9.66832	18.2806	20.2299	18.9779	30.1176	21.5554	platelet-activating factor acetylhydrolase [EC:3.1.1.47]	Lipid transport and metabolism; (I;)	ether lipid metabolism [path:ko00565];
K00508	78.2329	94.0777	8.03142	4.81014	3.24179	9.70709	25.5018	62.1224	65.5458	27.2939	linoleoyl-CoA desaturase [EC:1.14.19.3]	Lipid transport and metabolism; (I;)	linoleic acid metabolism [path:ko00591];
K12405	189.709	231.268	49.9869	26.6021	28.8828	53.6619	11.4207	700.96	25.9655	267.221	17-beta-hydroxysteroid Dehydrogenase [EC:1.1.1.51]	Lipid transport and metabolism; (I;)	primary bile acid biosynthesis [path:ko00120];
K01442	20.8522	16.3654	6.22809	1.65935	1.57695	6.59458	15.7611	15.4727	7.36961	38.1589	choloylglycine hydrolase [EC:3.5.1.24]	Lipid transport and metabolism; (I;)	primary bile acid biosynthesis [path:ko00120]; secondary bile acid biosynthesis [path:ko00121];
K18426	32.2678	19.38	25.5021	13.0761	7.38868	16.9335	6.21284	26.5513	11.5872	56.2814	ethylmalonyl-CoA/methylmalonyl-CoA decarboxylase [EC:4.1.1.414.1.1.94]	Lipid transport and metabolism; (I;)	propanoate metabolism [path:ko00640];
K00654	405.453	303.059	246.362	139.381	185.187	260.147	168.73	230.625	169.257	289.308	serine palmitoyltransferase [EC:2.3.1.50]	Lipid transport and metabolism; (I;)	sphingolipid metabolism [path:ko00600];
K12349	13.6314	9.61557	30.7927	24.6655	13.3011	18.5622	5.26976	8.37348	2.6784	35.5087	neutral ceramidase [EC:3.5.1.23]	Lipid transport and metabolism; (I;)	sphingolipid metabolism [path:ko00600];
K01634	120.552	68.9076	23.1809	9.30268	44.5764	50.9471	33.0887	87.6144	16.8343	156.322	sphinganine-1-phosphate aldolase [EC:4.1.2.27]	Lipid transport and metabolism; (I;)	sphingolipid metabolism [path:ko00600];
K04712	184.263	254.126	165.205	129.212	86.8859	232.66	147.772	101.161	108.614	44.6145	sphingolipid delta-4 desaturase [EC:1.14.-.-]	Lipid transport and metabolism; (I;)	sphingolipid metabolism [path:ko00600];
K04714	10.239	13.9053	14.275	10.0208	7.76102	13.5262	3.94866	13.7644	14.4404	18.0126	shingomyelin synthase [EC:2.7.8.27]	Lipid transport and metabolism; (I;)	sphingolipid metabolism [path:ko00600];
K04718	57.7097	58.6378	64.4218	47.2603	67.0704	63.1844	44.5942	55.8273	27.202	96.2195	sphingosine kinase [EC:2.7.1.91]	Lipid transport and metabolism; (I;)	sphingolipid metabolism [path:ko00600];
K12351	20.4499	27.3379	10.7425	10.4131	5.97055	17.3772	11.4872	24.4977	20.0259	33.5133	sphingomyelin phosphodiesterase 2 [EC:3.1.4.12]	Lipid transport and metabolism; (I;)	sphingolipid metabolism [path:ko00600];
K12353	20.6852	17.6315	11.1042	16.1949	22.3688	18.5662	21.2785	20.4823	19.8773	14.6238	sphingomyelin phosphodiesterase 4 [EC:3.1.4.12]	Lipid transport and metabolism; (I;)	sphingolipid metabolism [path:ko00600];
K00213	36.419	44.5658	15.7115	23.7211	20.548	23.5053	25.1366	65.6082	18.1984	27.9679	7-dehydrocholesterol reductase [EC:1.3.1.21]	Lipid transport and metabolism; (I;)	steroid biosynthesis [path:ko00100];
K00227	2.29527	0.952449	1.585	1.29729	2.50443	4.15223	4.56841	3.42219	1.46447	8.26568	lathosterol oxidase [EC:1.14.21.6]	Lipid transport and metabolism; (I;)	steroid biosynthesis [path:ko00100];
K00637	14.996	14.4248	136.734	204.118	26.1766	33.6191	7.15904	10.0716	6.87172	6.80585	sterol O-acyltransferase [EC:2.3.1.26]	Lipid transport and metabolism; (I;)	steroid biosynthesis [path:ko00100];
K12343	94.7906	101.225	22.5964	6.13812	3.29358	28.8305	47.1053	105.17	74.7157	64.4494	3-oxo-5-alpha-steroid 4-dehydrogenase 1 [EC:1.3.1.22]	Lipid transport and metabolism; (I;)	steroid hormone biosynthesis [path:ko00140];
K12345	16.0711	20.6374	16.243	11.9467	6.0411	16.4017	37.0767	28.0064	17.0264	17.1079	3-oxo-5-alpha-steroid 4-dehydrogenase 3 [EC:1.3.1.94;1.3.1.22]	Lipid transport and metabolism; (I;)	steroid hormone biosynthesis [path:ko00140];
K15680	65.3584	120.439	19.2085	17.0201	39.6603	42.0139	24.9132	383.005	27.9519	125.982	corticosteroid 11-beta-dehydrogenase isozyme 1 [EC:1.1.1.146]	Lipid transport and metabolism; (I;)	steroid hormone biosynthesis [path:ko00140]; metabolism of xenobiotics by cytochrome p450 [path:ko00980];
K13273	11.566	7.38599	8.69415	4.82738	1.74135	5.79454	1.07616	11.3129	5.1312	11.7302	phosphomevalonate kinase [EC:2.7.4.2]	Lipid transport and metabolism; (I;)	terpenoid backbone biosynthesis [path:ko00900];
K00069	4.72601	32.073	14.4343	9.07388	20.7777	11.7952	0	186.606	0.870159	45.1983	15-hydroxyprostaglandin dehydrogenase [EC:1.1.1.141]	Lipid transport and metabolism; (I;)	not defined by KEGG
K05841	217.093	160.076	158.465	313.486	228.197	131.438	89.4059	482.529	78.3132	639.711	sterol 3-beta-glucosyltransferase [EC:2.4.1.173]	Lipid transport and metabolism; (I;)	not defined by KEGG
K13237	51.9377	62.6969	7.17034	11.2993	11.9551	11.4489	10.8399	134	13.9465	47.6061	peroxisomal 2,4-dienoyl-CoA reductase [EC:1.3.1.34]	Lipid transport and metabolism; (I;)	not defined by KEGG
K17064	81.0141	77.8305	20.7365	16.321	22.526	30.1253	25.9149	204.725	15.9883	97.6199	D-2-hydroxyacid dehydrogenase (NADP(+)) [1.1.1.272]	Lipid transport and metabolism; (I;)	not defined by KEGG
K18204	34.6117	35.9765	14.1475	42.5617	27.3005	34.1147	47.3197	16.4614	58.2115	8.65671	D-2-hydroxyglutarate dehydrogenase [EC:1.1.99.-]	Lipid transport and metabolism; (I;)	not defined by KEGG
K07513	56.6097	142.337	26.5363	15.8148	24.4375	26.3052	11.2194	482.653	20.6831	176.222	acetyl-CoA acyltransferase 1 [EC:2.3.1.16]	Lipid transport and metabolism(I)	fatty acid metabolism [path:ko01212]; fatty acid degradation [path:ko00071]; alpha-linolenic acid metabolism [path:ko00592]; biosynthesis of unsaturated fatty acids [path:ko01040]; valine, leucine and isoleucine degradation [path:ko00280];
K00632	164.432	190.464	192.881	173.459	136.948	208.242	71.444	364.958	66.3817	289.885	acetyl-CoA acyltransferase [EC:2.3.1.16]	Lipid transport and metabolism(I)	fatty acid metabolism [path:ko01212]; fatty acid degradation [path:ko00071]; alpha-linolenic acid metabolism [path:ko00592]; valine, leucine and isoleucine degradation [path:ko00280]; geraniol degradation [path:ko00281]; benzoate degradation [path:ko00362]; ethylbenzene degradation [path:ko00642];
K07508	90.7543	111.245	342.241	295.595	225.108	195.55	42.4691	270.369	11.3053	266.667	acetyl-CoA acyltransferase 2 [EC:2.3.1.16]	Lipid transport and metabolism(I)	fatty acid metabolism [path:ko01212]; fatty acid elongation [path:ko00062]; fatty acid degradation [path:ko00071]; valine, leucine and isoleucine degradation [path:ko00280];
K00626	201.333	150.237	90.4527	48.8199	55.4288	112.461	82.7797	194.296	89.4897	164.411	acetyl-CoA C-acetyltransferase [EC:2.3.1.9]	Lipid transport and metabolism(I)	carbon metabolism [path:ko01200]; fatty acid metabolism [path:ko01212]; pyruvate metabolism [path:ko00620]; glyoxylate and dicarboxylate metabolism [path:ko00630]; propanoate metabolism [path:ko00640]; butanoate metabolism [path:ko00650]; carbon fixation pathways in prokaryotes [path:ko00720]; fatty acid degradation [path:ko00071]; synthesis and degradation of ketone bodies [path:ko00072]; valine…
K00645	17.3547	20.0715	19.3332	10.9258	7.23084	14.3427	6.37835	26.6422	17.4195	22.2512	[acyl-carrier-protein] S-malonyltransferase [EC:2.3.1.39]	Lipid transport and metabolism(I)	fatty acid metabolism [path:ko01212]; fatty acid biosynthesis [path:ko00061];
K00208	31.9366	22.2771	37.4463	21.31	8.64826	18.1989	16.1764	27.7105	16.1172	36.3567	enoyl-[acyl-carrier protein] reductase I [EC:1.3.1.10;1.3.1.9]	Lipid transport and metabolism(I)	fatty acid metabolism [path:ko01212]; fatty acid biosynthesis [path:ko00061]; biosynthesis of unsaturated fatty acids [path:ko01040];
K07512	274.648	229.5	129.734	87.9211	44.9936	101.996	274.618	284.386	215.188	67.6322	mitochondrial trans-2-enoyl-CoA reductase [EC:1.3.1.38]	Lipid transport and metabolism(I)	fatty acid metabolism [path:ko01212]; fatty acid elongation [path:ko00062];
K11262	136.556	127.537	23.1154	10.483	23.549	31.3543	43.9869	74.5762	36.4666	141.026	acetyl-CoA carboxylase / biotin carboxylase [EC:6.3.4.14;6.4.1.2]	Lipid transport and metabolism(I)	fatty acid metabolism [path:ko01212]; pyruvate metabolism [path:ko00620]; propanoate metabolism [path:ko00640]; fatty acid biosynthesis [path:ko00061]; aflatoxin biosynthesis [path:ko00254];
K01963	0.761679	0.371871	1.44208	0.610116	0.576676	1.32853	0	0.715743	0.0628309	0.951392	acetyl-CoA carboxylase carboxyl transferase subunit beta [EC:6.4.1.2]	Lipid transport and metabolism(I)	carbon metabolism [path:ko01200]; fatty acid metabolism [path:ko01212]; pyruvate metabolism [path:ko00620]; propanoate metabolism [path:ko00640]; carbon fixation pathways in prokaryotes [path:ko00720]; fatty acid biosynthesis [path:ko00061]; tetracycline biosynthesis [path:ko00253];
K17900	36.8379	37.5414	29.4213	14.2206	27.75	41.3008	8.88461	40.3535	15.7087	91.1639	lipase [EC:3.1.1.3]	Lipid transport and metabolism(I)	glycerolipid metabolism [path:ko00561];
K00894	22.4157	33.5554	25.1246	29.6177	28.6771	33.3684	42.5057	31.8567	26.037	43.1103	ethanolamine kinase [EC:2.7.1.82]	Lipid transport and metabolism(I)	glycerophospholipid metabolism [path:ko00564];
K01126	25.1349	41.9906	21.873	33.1798	124.275	89.9505	33.4089	23.4677	49.783	26.4568	glycerophosphoryl diester phosphodiesterase [EC:3.1.4.46]	Lipid transport and metabolism(I)	glycerophospholipid metabolism [path:ko00564];
K01613	38.017	36.1568	25.9459	20.2888	4.66721	25.7332	16.2484	50.0239	45.52	18.5333	phosphatidylserine decarboxylase [EC:4.1.1.65]	Lipid transport and metabolism(I)	glycerophospholipid metabolism [path:ko00564];
K00993	153.36	138.134	137.555	68.8842	38.9274	101.455	105.364	176.857	121.639	196.09	ethanolaminephosphotransferase [EC:2.7.8.1]	Lipid transport and metabolism(I)	glycerophospholipid metabolism [path:ko00564]; ether lipid metabolism [path:ko00565]; phosphonate and phosphinate metabolism [path:ko00440];
K00967	77.9404	110.063	35.6605	17.3275	9.46736	40.6594	40.9393	38.5258	34.1614	124.021	ethanolamine-phosphate cytidylyltransferase [EC:2.7.7.14]	Lipid transport and metabolism(I)	glycerophospholipid metabolism [path:ko00564]; phosphonate and phosphinate metabolism [path:ko00440];
K01517	6.22537	4.29513	9.94054	7.93552	8.03002	9.71308	14.6572	6.32134	8.88782	6.95911	manganese-dependent ADP-ribose/CDP-alcohol diphosphatase [EC:3.6.1.53;3.6.1.16;3.6.1.13]	Lipid transport and metabolism(I)	glycerophospholipid metabolism [path:ko00564]; purine metabolism [path:ko00230];
K00655	72.2009	76.8978	73.5933	147.38	94.7073	81.7649	46.0986	63.0668	52.9587	84.1774	1-acyl-sn-glycerol-3-phosphate acyltransferase [EC:2.3.1.51]	Lipid transport and metabolism(I)	glycerolipid metabolism [path:ko00561]; glycerophospholipid metabolism [path:ko00564];
K00901	3.31709	4.46901	4.3008	1.27097	2.95706	5.43242	0.249786	7.04602	3.7547	14.7197	diacylglycerol kinase (ATP dependent) [EC:2.7.1.107]	Lipid transport and metabolism(I)	glycerolipid metabolism [path:ko00561]; glycerophospholipid metabolism [path:ko00564];
K00635	144.08	148.92	85.0547	76.5396	63.1871	73.9421	63.6693	236.848	40.3517	226.828	diacylglycerol O-acyltransferase [EC:2.3.1.20]	Lipid transport and metabolism(I)	glycerolipid metabolism [path:ko00561];
K00997	67.6864	49.0142	56.2614	38.9492	36.0121	53.4436	64.7217	58.8479	48.1545	61.3222	holo-[acyl-carrier protein] synthase [EC:2.7.8.7]	Lipid transport and metabolism(I)	pantothenate and coa biosynthesis [path:ko00770];
K01254	76.7228	83.0548	23.1508	12.3274	2.89575	30.884	33.534	81.5373	56.8319	57.1333	leukotriene-A4 hydrolase [EC:3.3.2.6]	Lipid transport and metabolism(I)	arachidonic acid metabolism [path:ko00590];
K05309	25.6294	23.2306	6.32827	2.50011	0.477837	5.15398	62.9374	19.0418	44.6686	6.25173	microsomal prostaglandin-E synthase 2 [EC:5.3.99.3]	Lipid transport and metabolism(I)	arachidonic acid metabolism [path:ko00590];
K01640	61.8352	58.8511	135.824	183.254	208.378	126.674	32.9504	108.712	15.4768	92.2135	hydroxymethylglutaryl-CoA lyase [EC:4.1.3.4]	Lipid transport and metabolism(I)	butanoate metabolism [path:ko00650]; synthesis and degradation of ketone bodies [path:ko00072]; valine, leucine and isoleucine degradation [path:ko00280]; geraniol degradation [path:ko00281];
K01641	39.1371	12.4677	17.8746	9.73638	4.98423	11.9991	19.5722	20.1838	36.6224	16.2792	hydroxymethylglutaryl-CoA synthase [EC:2.3.3.10]	Lipid transport and metabolism(I)	butanoate metabolism [path:ko00650]; synthesis and degradation of ketone bodies [path:ko00072]; valine, leucine and isoleucine degradation [path:ko00280]; terpenoid backbone biosynthesis [path:ko00900];
K01441	17.1151	16.6195	0.536423	0.276879	2.32042	6.17335	16.9233	21.6018	12.2891	53.6732	ceramidase [EC:3.5.1.23]	Lipid transport and metabolism(I)	sphingolipid metabolism [path:ko00600];
K04708	108.006	65.8161	109.935	80.405	62.2366	80.7088	70.5132	95.1903	50.7752	115.054	3-dehydrosphinganine reductase [EC:1.1.1.102]	Lipid transport and metabolism(I)	sphingolipid metabolism [path:ko00600];
K04710	169.388	169.358	75.9888	39.6494	29.7589	86.8316	157.278	179.818	150.902	117.654	ceramide synthetase [EC:2.3.1.24]	Lipid transport and metabolism(I)	sphingolipid metabolism [path:ko00600];
K04711	0.723071	0.225662	25.1887	18.5393	5.60373	12.4781	0	12.158	0.088898	20.739	dihydroceramidase/alkaline phytoceramidase (APHC) [EC:3.5.1.-]	Lipid transport and metabolism(I)	sphingolipid metabolism [path:ko00600];
K01201	890.99	1416.43	195.185	92.3484	108.752	236.702	309.993	766.45	402.184	639.173	glucosylceramidase [EC:3.2.1.45]	Lipid transport and metabolism(I)	sphingolipid metabolism [path:ko00600]; other glycan degradation [path:ko00511];
K00054	12.764	11.1291	11.4504	10.3663	17.7756	15.816	10.6808	8.63475	10.336	12.9047	hydroxymethylglutaryl-CoA reductase [EC:1.1.1.88]	Lipid transport and metabolism(I)	terpenoid backbone biosynthesis [path:ko00900];
K00869	13.5799	12.4907	15.5271	9.97735	8.97565	14.5535	5.88113	11.4372	19.3565	8.31215	mevalonate kinase [EC:2.7.1.36]	Lipid transport and metabolism(I)	terpenoid backbone biosynthesis [path:ko00900];
K01597	11.2867	12.3565	17.0378	34.5778	16.9812	20.5123	14.6685	13.2849	10.5747	13.1059	diphosphomevalonate decarboxylase [EC:4.1.1.33]	Lipid transport and metabolism(I)	terpenoid backbone biosynthesis [path:ko00900];
K00219	51.1703	66.4211	54.1108	52.4189	54.2206	76.2585	19.4361	176.044	18.7548	116.356	2,4-dienoyl-CoA reductase [EC:1.3.1.34]	Lipid transport and metabolism(I)	not specific
K00922	71.0852	69.5557	78.533	35.868	63.194	64.1991	28.3328	64.7872	26.4263	124.754	phosphatidylinositol-4,5-bisphosphate 3-kinase [EC:2.7.1.153]	Lipid transport and metabolism(I) or Carbohydrate transport and metabolism?	inositol phosphate metabolism [path:ko00562];
K01110	71.298	70.7799	111.834	129.384	70.6272	111.759	56.4984	79.4906	32.8829	124.185	phosphatidylinositol-3,4,5-trisphosphate 3-phosphatase and dual-specificity protein phosphatase PTEN [EC:3.1.3.67;3.1.3.48;3.1.3.16]	Lipid transport and metabolism(I) or Carbohydrate transport and metabolism?	inositol phosphate metabolism [path:ko00562];
K00748	0	0	0	0	0	0	0	0	0	0	lipid-A-disaccharide synthase [EC:2.4.1.182]	Lipid transport and metabolism(I) or Cell wall/membrane/envelope biosynthesis?	lipopolysaccharide biosynthesis [path:ko00540];
K00364	153.933	210.846	61.6153	34.9159	78.5224	134.301	65.457	156.303	47.5483	363.392	GMP reductase [EC:1.7.1.7]	Nucleotide transport and metabolism; (F;)	purine metabolism [path:ko00230];
K01477	15.8365	53.0851	18.417	14.1413	6.57546	25.0517	2.99309	35.1541	4.45207	25.8593	allantoicase [EC:3.5.3.4]	Nucleotide transport and metabolism; (F;)	purine metabolism [path:ko00230];
K01487	33.1697	82.2231	36.316	25.4381	53.6371	85.3845	7.71849	62.7138	7.68784	226.181	guanine deaminase [EC:3.5.4.3]	Nucleotide transport and metabolism; (F;)	purine metabolism [path:ko00230];
K01488	39.6715	44.104	30.2105	17.3868	18.7435	32.1268	75.5325	57.6593	39.3142	36.5516	adenosine deaminase [EC:3.5.4.4]	Nucleotide transport and metabolism; (F;)	purine metabolism [path:ko00230];
K01490	12.1996	31.55	7.39666	3.49965	9.41266	53.2949	6.59597	25.4267	9.68988	51.8003	AMP deaminase [EC:3.5.4.6]	Nucleotide transport and metabolism; (F;)	purine metabolism [path:ko00230];
K11808	45.9606	47.8426	30.3321	21.036	51.667	40.2759	171.564	50.0366	133.417	10.7964	phosphoribosylaminoimidazole carboxylase [EC:4.1.1.21]	Nucleotide transport and metabolism; (F;)	purine metabolism [path:ko00230];
K13987	16.8719	13.915	7.74789	13.0603	20.3044	19.1297	26.6262	15.1996	16.1269	12.3741	ADP-sugar pyrophosphatase / 8-oxo-dGDP phosphatase [EC:3.6.1.-;3.6.1.58;3.6.1.13]	Nucleotide transport and metabolism; (F;)	purine metabolism [path:ko00230];
K00764	46.4747	53.1938	43.9651	56.1504	133.169	70.8729	64.3305	26.2181	109.305	7.16968	amidophosphoribosyltransferase [EC:2.4.2.14]	Nucleotide transport and metabolism; (F;)	purine metabolism [path:ko00230]; alanine, aspartate and glutamate metabolism [path:ko00250];
K00106	15.7963	21.7577	30.8423	6.72455	19.8544	27.6059	11.4972	38.2587	8.17491	50.6001	xanthine dehydrogenase/oxidase [EC:1.17.3.2;1.17.1.4]	Nucleotide transport and metabolism; (F;)	purine metabolism [path:ko00230]; caffeine metabolism [path:ko00232]; drug metabolism - other enzymes [path:ko00983];
K00088	262.871	302.04	503.258	669.273	437.243	351.286	221.844	275.974	456.935	112.259	IMP dehydrogenase [EC:1.1.1.205]	Nucleotide transport and metabolism; (F;)	purine metabolism [path:ko00230]; drug metabolism - other enzymes [path:ko00983];
K00602	73.5063	103.231	64.0322	35.4237	18.3398	60.1358	175.251	82.9451	254.119	15.2525	phosphoribosylaminoimidazolecarboxamide formyltransferase / IMP cyclohydrolase [EC:3.5.4.10;2.1.2.3]	Nucleotide transport and metabolism; (F;)	purine metabolism [path:ko00230]; one carbon pool by folate [path:ko00670];
K12304	107.273	43.175	148.443	138.684	113.401	97.023	43.8988	48.7132	40.7835	46.9245	soluble calcium-activated nucleotidase 1 [EC:3.6.1.6]	Nucleotide transport and metabolism; (F;)	purine metabolism [path:ko00230]; pyrimidine metabolism [path:ko00240];
K01519	39.3475	45.9533	76.9738	44.5967	13.4465	28.7809	44.5147	121.548	22.8794	107.132	inosine triphosphate pyrophosphatase [EC:3.6.1.19]	Nucleotide transport and metabolism; (F;)	purine metabolism [path:ko00230]; pyrimidine metabolism [path:ko00240]; drug metabolism - other enzymes [path:ko00983];
K10807	228.954	120.431	328.48	1416.82	1547.65	611.292	83.7426	111.825	148.978	125.939	ribonucleoside-diphosphate reductase subunit M1 [EC:1.17.4.1]	Nucleotide transport and metabolism; (F;)	purine metabolism [path:ko00230]; pyrimidine metabolism [path:ko00240]; glutathione metabolism [path:ko00480];
K10808	398.751	211.011	127.761	1247.18	2113.89	838.138	105.257	207.094	99.6655	248.255	ribonucleoside-diphosphate reductase subunit M2 [EC:1.17.4.1]	Nucleotide transport and metabolism; (F;)	purine metabolism [path:ko00230]; pyrimidine metabolism [path:ko00240]; glutathione metabolism [path:ko00480];
K00254	100.572	84.9278	27.8147	26.335	19.0357	26.8827	158.289	74.395	165.015	11.1258	dihydroorotate dehydrogenase [EC:1.3.5.2]	Nucleotide transport and metabolism; (F;)	pyrimidine metabolism [path:ko00240];
K00943	10.1617	15.1291	7.64801	2.93529	1.26109	5.23747	3.51832	21.2703	24.8868	7.74744	dTMP kinase [EC:2.7.4.9]	Nucleotide transport and metabolism; (F;)	pyrimidine metabolism [path:ko00240];
K01465	23.7307	27.5686	19.5077	16.8274	17.7143	20.932	34.5526	18.9667	37.0109	23.8482	dihydroorotase [EC:3.5.2.3]	Nucleotide transport and metabolism; (F;)	pyrimidine metabolism [path:ko00240];
K01493	26.7399	15.6089	10.1257	11.0987	24.6202	17.9663	0	14.3221	20.602	15.9532	dCMP deaminase [EC:3.5.4.12]	Nucleotide transport and metabolism; (F;)	pyrimidine metabolism [path:ko00240];
K01520	52.9829	49.5015	58.9864	476.981	821.835	355.393	193.736	60.9618	130.583	5.4967	dUTP pyrophosphatase [EC:3.6.1.23]	Nucleotide transport and metabolism; (F;)	pyrimidine metabolism [path:ko00240];
K01937	71.6197	67.153	32.9419	39.9733	124.718	54.0601	83.3024	33.8181	140.265	1.71312	CTP synthase [EC:6.3.4.2]	Nucleotide transport and metabolism; (F;)	pyrimidine metabolism [path:ko00240];
K13800	125.719	132.581	27.3694	19.5557	5.65555	44.5347	112.977	168.537	154.338	85.0507	UMP-CMP kinase [EC:2.7.4.142.7.4.-]	Nucleotide transport and metabolism; (F;)	pyrimidine metabolism [path:ko00240];
K01485	146.527	147.725	17.5083	10.9049	3.52707	9.23688	0	25.4123	7.00816	46.0473	cytosine deaminase [EC:3.5.4.1]	Nucleotide transport and metabolism; (F;)	pyrimidine metabolism [path:ko00240]; arginine and proline metabolism [path:ko00330];
K00857	0.399797	0.162897	1.16393	0.979076	1.1903	2.97954	3.28679	1.10777	3.7319	0.555493	thymidine kinase [EC:2.7.1.21]	Nucleotide transport and metabolism; (F;)	pyrimidine metabolism [path:ko00240]; drug metabolism - other enzymes [path:ko00983];
K01489	0	0	0	0	0	0	0	0	0	0	cytidine deaminase [EC:3.5.4.5]	Nucleotide transport and metabolism; (F;)	pyrimidine metabolism [path:ko00240]; drug metabolism - other enzymes [path:ko00983];
K13998	12.9918	14.1178	12.3476	12.4919	29.5701	20.3514	11.2685	13.3271	12.0757	17.2065	dihydrofolate reductase / thymidylate synthase [EC:2.1.1.45;1.5.1.3]	Nucleotide transport and metabolism; (F;)	pyrimidine metabolism [path:ko00240]; folate biosynthesis [path:ko00790]; one carbon pool by folate [path:ko00670];
K00948	240.597	192.924	179.212	107.159	99.5057	137.611	244.277	196.856	362.47	89.4586	ribose-phosphate pyrophosphokinase [EC:2.7.6.1]	Nucleotide transport and metabolism(F)	carbon metabolism [path:ko01200]; biosynthesis of amino acids [path:ko01230]; pentose phosphate pathway [path:ko00030]; purine metabolism [path:ko00230];
K01619	62.5423	37.4573	22.6587	13.9707	15.5848	25.7546	32.2269	66.9906	29.7978	55.3295	deoxyribose-phosphate aldolase [EC:4.1.2.4]	Nucleotide transport and metabolism(F)	pentose phosphate pathway [path:ko00030];
K07127	11.0475	10.8408	2.35864	1.56852	0.630781	3.57503	1.09348	41.5894	0.710509	33.5334	5-hydroxyisourate hydrolase [EC:3.5.2.17]	Nucleotide transport and metabolism(F)	purine metabolism [path:ko00230];
K00759	140.802	202.274	39.9933	38.565	29.2951	42.5051	116.652	104.099	57.4781	58.9749	adenine phosphoribosyltransferase [EC:2.4.2.7]	Nucleotide transport and metabolism(F)	purine metabolism [path:ko00230];
K00856	77.8638	116.157	68.2075	179.405	96.718	75.4884	110.622	49.9546	116.341	10.5326	adenosine kinase [EC:2.7.1.20]	Nucleotide transport and metabolism(F)	purine metabolism [path:ko00230];
K00942	23.7906	42.5842	48.9098	27.5747	9.46748	34.6334	33.6231	56.6193	85.2079	27.6551	guanylate kinase [EC:2.7.4.8]	Nucleotide transport and metabolism(F)	purine metabolism [path:ko00230];
K00988	16.0453	16.6965	7.48998	4.83587	4.38247	12.0389	6.49462	28.6426	10.3853	27.6255	ATP adenylyltransferase [EC:2.7.7.53]	Nucleotide transport and metabolism(F)	purine metabolism [path:ko00230];
K01120	31.4837	21.5379	214.164	358.945	360.508	145.761	22.2324	66.1746	11.4218	82.915	3',5'-cyclic-nucleotide phosphodiesterase [EC:3.1.4.17]	Nucleotide transport and metabolism(F)	purine metabolism [path:ko00230];
K01923	76.1711	50.211	29.8777	45.9673	38.3229	40.1638	58.7989	28.2988	88.3379	31.2505	phosphoribosylaminoimidazole-succinocarboxamide synthase [EC:6.3.2.6]	Nucleotide transport and metabolism(F)	purine metabolism [path:ko00230];
K01952	141.671	121.984	61.4311	36.1569	31.8904	59.9156	184.035	58.5448	196.108	8.61856	phosphoribosylformylglycinamidine synthase [EC:6.3.5.3]	Nucleotide transport and metabolism(F)	purine metabolism [path:ko00230];
K13293	22.9499	20.8821	86.0626	60.2877	50.6885	53.337	14.7022	34.5392	11.7278	53.6988	cAMP-specific phosphodiesterase 4 [EC:3.1.4.53]	Nucleotide transport and metabolism(F)	purine metabolism [path:ko00230];
K13758	0.63435	0.560774	25.027	29.7946	21.4212	21.846	0.675488	5.73045	0.364752	2.64059	3',5'-cyclic phosphodiesterase subunit delta [EC:3.1.4.17]	Nucleotide transport and metabolism(F)	purine metabolism [path:ko00230];
K16840	58.8065	36.8173	23.8721	15.0569	17.4317	34.1949	22.3717	38.5292	22.9682	88.8544	2-oxo-4-hydroxy-4-carboxy-5-ureidoimidazoline decarboxylase [EC:4.1.1.97]	Nucleotide transport and metabolism(F)	purine metabolism [path:ko00230];
K18532	241.139	206.642	539.56	1144.45	591.411	529.488	295.276	174.142	331.381	158.089	adenylate kinase [EC:2.7.4.3]	Nucleotide transport and metabolism(F)	purine metabolism [path:ko00230];
K01756	82.863	98.7933	62.7589	27.0054	17.3592	42.7147	121.196	61.2574	145.137	10.6458	adenylosuccinate lyase [EC:4.3.2.2]	Nucleotide transport and metabolism(F)	purine metabolism [path:ko00230]; alanine, aspartate and glutamate metabolism [path:ko00250];
K01939	125.633	152.78	83.68	56.8321	63.6675	113.373	308.676	133.796	333.961	26.6947	adenylosuccinate synthase [EC:6.3.4.4]	Nucleotide transport and metabolism(F)	purine metabolism [path:ko00230]; alanine, aspartate and glutamate metabolism [path:ko00250];
K00760	25.7115	43.7039	12.9857	10.8345	24.1292	21.4441	22.2578	18.1207	34.0589	16.7735	hypoxanthine phosphoribosyltransferase [EC:2.4.2.8]	Nucleotide transport and metabolism(F)	purine metabolism [path:ko00230]; drug metabolism - other enzymes [path:ko00983];
K01951	405.667	255.483	181.924	315.486	312.009	224.803	208.795	161.304	586.42	71.1133	GMP synthase (glutamine-hydrolysing) [EC:6.3.5.2]	Nucleotide transport and metabolism(F)	purine metabolism [path:ko00230]; drug metabolism - other enzymes [path:ko00983];
K00525	1.26334	0.211342	3.28998	37.2708	22.1933	10.2485	0	0.322349	0	0.355342	ribonucleoside-diphosphate reductase alpha chain [EC:1.17.4.1]	Nucleotide transport and metabolism(F)	purine metabolism [path:ko00230]; pyrimidine metabolism [path:ko00240];
K00940	1080.25	1883.49	1465.23	970.87	485.008	853.403	2937.22	2448.14	2311.25	871.55	nucleoside-diphosphate kinase [EC:2.7.4.6]	Nucleotide transport and metabolism(F)	purine metabolism [path:ko00230]; pyrimidine metabolism [path:ko00240];
K18533	10.8257	6.28846	17.5201	15.6891	4.84814	8.99544	2.88042	5.81251	5.90139	10.6925	adenylate/nucleoside-diphosphate kinase [EC:2.7.4.6;2.7.4.3]	Nucleotide transport and metabolism(F)	purine metabolism [path:ko00230]; pyrimidine metabolism [path:ko00240];
K03784	17.9925	50.2636	42.1913	24.9451	133.513	94.5711	8.92577	73.8966	4.85201	86.3013	purine-nucleoside phosphorylase [EC:2.4.2.1]	Nucleotide transport and metabolism(F)	purine metabolism [path:ko00230]; pyrimidine metabolism [path:ko00240]; nicotinate and nicotinamide metabolism [path:ko00760];
K08723	50.5898	51.7094	61.7096	61.4464	66.8528	57.3569	30.6234	158.066	55.7146	83.4821	5'-nucleotidase [EC:3.1.3.5]	Nucleotide transport and metabolism(F)	purine metabolism [path:ko00230]; pyrimidine metabolism [path:ko00240]; nicotinate and nicotinamide metabolism [path:ko00760];
K00761	41.8752	57.0854	39.3554	66.2221	140.493	185.561	73.368	98.7796	80.2476	54.4923	uracil phosphoribosyltransferase [EC:2.4.2.9]	Nucleotide transport and metabolism(F)	pyrimidine metabolism [path:ko00240];
K01591	117.801	74.4195	28.4971	23.7799	24.0572	42.1456	61.1173	75.4242	172.727	48.341	orotate phosphoribosyltransferase/orotidine 5'-phosphate decarboxylase [EC:2.4.2.10;4.1.1.23]	Nucleotide transport and metabolism(F)	pyrimidine metabolism [path:ko00240];
K16330	23.4041	17.1741	15.9703	14.1912	11.5616	19.6846	12.8984	15.1497	5.73815	22.4966	pseudouridine-5'-phosphate glycosidase / pseudouridine kinase [EC:2.7.1.83;3.2.-.-]	Nucleotide transport and metabolism(F)	pyrimidine metabolism [path:ko00240];
K00757	15.0649	9.28498	7.09545	2.38231	0.630441	8.08141	0	18.8102	2.76133	14.3051	uridine phosphorylase [EC:2.4.2.3]	Nucleotide transport and metabolism(F)	pyrimidine metabolism [path:ko00240]; drug metabolism - other enzymes [path:ko00983];
K00876	9.70699	11.0548	6.76153	2.55787	39.5018	15.5473	3.69094	12.0014	6.93587	14.8062	uridine kinase [EC:2.7.1.48]	Nucleotide transport and metabolism(F)	pyrimidine metabolism [path:ko00240]; drug metabolism - other enzymes [path:ko00983];
K04782	57.3873	73.4133	32.5728	36.8999	9.85651	28.1767	42.8143	142.99	16.2776	200.885	isochorismate lyase / aryl carrier protein (bifunctional) [EC:3.3.2.1]	Secondary metabolites biosynthesis, transport and catabolism; (Q;)	biosynthesis of siderophore group nonribosomal peptides [path:ko01053];
K12237	203.352	200.795	77.289	91.4934	98.6576	130.247	43.6444	124.984	106.454	146.404	non ribosomal peptide synthase [EC:NA]	Secondary metabolites biosynthesis, transport and catabolism; (Q;)	biosynthesis of siderophore group nonribosomal peptides [path:ko01053];
K10852	2.18407	2.03698	1.97357	1.51343	0.595256	2.29897	0	4.86474	0.103024	3.54613	isopenicillin-N N-acyltransferase [EC:2.3.1.164]	Secondary metabolites biosynthesis, transport and catabolism; (Q;)	penicillin and cephalosporin biosynthesis [path:ko00311];
K00008	11.2202	7.24104	18840.3	10234.9	5789.56	7072.39	329.486	177.425	5.32872	12.7703	L-iditol 2-dehydrogenase [EC:1.1.1.14]	Secondary metabolites biosynthesis, transport and catabolism; (Q;)	pentose and glucuronate interconversions [path:ko00040]; fructose and mannose metabolism [path:ko00051];
K01904	70.527	180.714	70.8364	82.3655	246.444	118.516	48.6771	324.645	20.1258	280.989	4-coumarate--CoA ligase [EC:6.2.1.12]	Secondary metabolites biosynthesis, transport and catabolism; (Q;)	phenylalanine metabolism [path:ko00360]; ubiquinone and other terpenoid-quinone biosynthesis [path:ko00130]; phenylpropanoid biosynthesis [path:ko00940];
K13065	22.4586	16.5038	22.6454	6.65384	25.8748	30.345	18.1527	21.4955	11.8911	22.2755	shikimate O-hydroxycinnamoyltransferase [EC:2.3.1.133]	Secondary metabolites biosynthesis, transport and catabolism; (Q;)	phenylpropanoid biosynthesis [path:ko00940]; stilbenoid, diarylheptanoid and gingerol biosynthesis [path:ko00945]; flavonoid biosynthesis [path:ko00941];
K00365	332.415	378.917	103.172	45.8057	113.73	185.123	66.919	337.873	35.3748	724.079	urate oxidase [EC:1.7.3.3]	Secondary metabolites biosynthesis, transport and catabolism; (Q;)	purine metabolism [path:ko00230]; caffeine metabolism [path:ko00232];
K00545	1.53572	0.215611	4.36708	4.09483	8.79296	1.64877	0	0.343943	0.100919	0.485592	catechol O-methyltransferase [EC:2.1.1.6]	Secondary metabolites biosynthesis, transport and catabolism; (Q;)	steroid hormone biosynthesis [path:ko00140]; tyrosine metabolism [path:ko00350]; betalain biosynthesis [path:ko00965];
K00806	63.7964	53.0918	38.7738	62.8124	217.079	86.7685	29.5086	35.0897	39.7946	42.7209	undecaprenyl diphosphate synthase [EC:2.5.1.31]	Secondary metabolites biosynthesis, transport and catabolism; (Q;)	terpenoid backbone biosynthesis [path:ko00900];
K01823	16.1804	14.2428	29.0118	21.9068	12.0839	19.4879	43.8219	22.0861	69.5612	6.60126	isopentenyl-diphosphate delta-isomerase [EC:5.3.3.2]	Secondary metabolites biosynthesis, transport and catabolism; (Q;)	terpenoid backbone biosynthesis [path:ko00900];
K05954	18.1137	17.2904	18.2488	9.41963	12.9884	15.4251	9.90127	16.4697	16.3126	17.691	protein farnesyltransferase subunit beta [EC:2.5.1.58]	Secondary metabolites biosynthesis, transport and catabolism; (Q;)	terpenoid backbone biosynthesis [path:ko00900];
K05955	64.8787	65.8438	24.4714	13.4624	13.4906	32.5143	10.871	78.1487	59.341	55.4481	protein farnesyltransferase/geranylgeranyltransferase type-1 subunit alpha [EC:2.5.1.59;2.5.1.58]	Secondary metabolites biosynthesis, transport and catabolism; (Q;)	terpenoid backbone biosynthesis [path:ko00900];
K06013	0	0	0	0	0	0	0	0	0	0	CaaX prenyl protease Ste24 endopeptidase [EC:3.4.24.84]	Secondary metabolites biosynthesis, transport and catabolism; (Q;)	terpenoid backbone biosynthesis [path:ko00900];
K00505	4.29597	26.9369	119.979	291.428	847.06	663.88	23.6147	151.982	3.49801	51.484	tyrosinase [EC:1.14.18.1]	Secondary metabolites biosynthesis, transport and catabolism; (Q;)	isoquinoline alkaloid biosynthesis [path:ko00950]; betalain biosynthesis [path:ko00965];
K01003	0.0684569	0.0224028	0	0	0.00811197	0.0328754	0	0	0	0.0482285	carboxyvinyl-carboxyphosphonate phosphorylmutase [EC:2.7.8.23]	Secondary metabolites biosynthesis, transport and catabolism; (Q;)
K05956	0	0	0	0	0	0	0	0	0	0	protein farnesyltransferase/geranylgeranyltransferase type-1 subunit alpha [EC:2.5.1.59;2.5.1.58]	Secondary metabolites biosynthesis, transport and catabolism; (Q;)
K11713	0	0	0	0	0	0	0	0	0	0	protein farnesyltransferase/geranylgeranyltransferase type-1 subunit alpha [EC:2.5.1.59;2.5.1.58]	Secondary metabolites biosynthesis, transport and catabolism; (Q;)
K14338	25.6023	30.5745	9.48097	5.7348	23.6322	15.6063	21.2279	11.7836	22.6649	12.9433	NADPH-cytochrome P450 reductase [EC:1.6.2.4]	Several catabolic/ degradative pathways	fatty acid degradation [path:ko00071]; tryptophan metabolism [path:ko00380]; aminobenzoate degradation [path:ko00627];
K00001	332.508	520.644	38.2683	21.4849	38.5608	330.25	6.61041	163.123	18.2953	619.312	alcohol dehydrogenase, propanol-preferring [EC:1.1.1.1]	Several catabolic/ degradative pathways	not specific
K14085	65.37	42.8557	28.8926	8.30622	12.8088	54.3419	25.8265	110.84	34.4961	73.5416	aldehyde dehydrogenase family 7 member A1 [EC:1.2.1.3;1.2.1.8;1.2.1.31]	Several catabolic/ degradative pathways	biosynthesis of amino acids [path:ko01230]; glycolysis / gluconeogenesis [path:ko00010]; ascorbate and aldarate metabolism [path:ko00053]; pyruvate metabolism [path:ko00620]; fatty acid degradation [path:ko00071]; glycerolipid metabolism [path:ko00561]; glycine, serine and threonine metabolism [path:ko00260]; valine, leucine and isoleucine degradation [path:ko00280]; lysine biosynthesis [path:ko0…
K00128	330.989	336.808	131.77	100.801	185.327	124.139	69.8612	628.15	78.0972	824.691	aldehyde dehydrogenase (NAD+) [EC:1.2.1.3]	Several catabolic/ degradative pathways	glycolysis / gluconeogenesis [path:ko00010]; pentose and glucuronate interconversions [path:ko00040]; ascorbate and aldarate metabolism [path:ko00053]; pyruvate metabolism [path:ko00620]; fatty acid degradation [path:ko00071]; glycerolipid metabolism [path:ko00561]; valine, leucine and isoleucine degradation [path:ko00280]; lysine degradation [path:ko00310]; arginine and proline metabolism [path:…
K01895	70.8156	127.02	61.944	149.42	118.988	158.284	36.5347	47.221	30.4061	164.706	acetyl-CoA synthetase [EC:6.2.1.1]	Several catabolic/ degradative pathways	carbon metabolism [path:ko01200]; glycolysis / gluconeogenesis [path:ko00010]; pyruvate metabolism [path:ko00620]; propanoate metabolism [path:ko00640]; carbon fixation pathways in prokaryotes [path:ko00720]; methane metabolism [path:ko00680];
K01965	72.6313	57.1673	21.6477	7.82476	0.950541	22.3489	18.1105	128.444	10.087	28.2723	propionyl-CoA carboxylase alpha chain [EC:6.4.1.3]	Several catabolic/ degradative pathways	carbon metabolism [path:ko01200]; glyoxylate and dicarboxylate metabolism [path:ko00630]; propanoate metabolism [path:ko00640]; valine, leucine and isoleucine degradation [path:ko00280];
K01966	78.8212	97.6676	47.9815	21.5754	8.29286	34.8612	64.3078	183.621	67.9937	122.961	propionyl-CoA carboxylase beta chain [EC:6.4.1.3]	Several catabolic/ degradative pathways	carbon metabolism [path:ko01200]; glyoxylate and dicarboxylate metabolism [path:ko00630]; propanoate metabolism [path:ko00640]; valine, leucine and isoleucine degradation [path:ko00280];
K01061	80.5453	141.748	25.1961	12.8765	7.21031	92.6391	20.7539	176.487	88.3083	107.428	carboxymethylenebutenolidase [EC:3.1.1.45]	Several catabolic/ degradative pathways	fluorobenzoate degradation [path:ko00364]; chlorocyclohexane and chlorobenzene degradation [path:ko00361]; toluene degradation [path:ko00623];
K00699	0	0	0	0	0	0	0	0	0	0	glucuronosyltransferase [EC:2.4.1.17]	several catabolic/ degradative pathways	pentose and glucuronate interconversions [path:ko00040]; ascorbate and aldarate metabolism [path:ko00053]; starch and sucrose metabolism [path:ko00500]; steroid hormone biosynthesis [path:ko00140]; retinol metabolism [path:ko00830]; porphyrin and chlorophyll metabolism [path:ko00860]; metabolism of xenobiotics by cytochrome p450 [path:ko00980]; drug metabolism - cytochrome p450 [path:ko00982]; dr…
K01069	33.2726	28.6527	23.6558	14.7716	5.47006	16.49	48.0484	41.2864	19.2327	36.7997	hydroxyacylglutathione hydrolase [EC:3.1.2.6]	Several catabolic/ degradative pathways	pyruvate metabolism [path:ko00620];
K01759	0.115237	0.0912846	0.115228	0.078071	0	0	0	0.920878	0.161636	0.0565418	lactoylglutathione lyase [EC:4.4.1.5]	Several catabolic/ degradative pathways	pyruvate metabolism [path:ko00620];
K08658	0	0	0	0	0	0	0	0	0	0	prenyl protein peptidase [EC:3.4.22.-]	Several catabolic/ degradative pathways	terpenoid backbone biosynthesis [path:ko00900];
K08683	52.1038	42.4647	31.6238	16.8916	6.17953	18.4516	19.851	89.8391	15.8218	49.7834	3-hydroxyacyl-CoA dehydrogenase / 3-hydroxy-2-methylbutyryl-CoA dehydrogenase [EC:1.1.1.178;1.1.1.35]	Several catabolic/ degradative pathways	valine, leucine and isoleucine degradation [path:ko00280];
K01560	43.1882	44.811	47.2755	90.7768	58.4083	53.3654	95.9668	52.6178	56.4768	42.6926	2-haloacid dehalogenase [EC:3.8.1.2]	Xenobiotics biodegradation and metabolism;	chloroalkane and chloroalkene degradation [path:ko00625]; chlorocyclohexane and chlorobenzene degradation [path:ko00361];
K00480	37.9904	17.3331	2.93875	7.4975	7.71945	7.90376	14.4526	9.06553	5.73643	14.9788	salicylate hydroxylase [EC:1.14.13.1]	Xenobiotics biodegradation and metabolism;	degradation of aromatic compounds [path:ko01220]; dioxin degradation [path:ko00621]; naphthalene degradation [path:ko00626]; polycyclic aromatic hydrocarbon degradation [path:ko00624];
K00011	108.065	114.442	75.2366	33.2965	50.2228	72.9736	21.0654	119.219	41.0654	170.191	Aldo/keto reductase, related to diketogulonate reductase [EC:1.1.1.21]	Carbohydrate transport and metabolism(G)	nonspecific
K00109	38.8528	22.5529	19.1537	13.4424	7.72108	9.55054	18.5695	25.2534	19.5797	15.6091	L-2-hydroxyglutarate oxidase [EC:1.1.99.2]	Amino acid transport and metabolism; (E;)	butanoate metabolism [path:ko00650];
K00299	44.1812	31.0231	13.8537	8.66401	20.754	24.7232	38.0038	34.9661	37.2592	62.6941	Nitroductase [EC:1.5.1.39;1.5.1.34]	Coenzyme transport and metabolism; (H;)	riboflavin metabolism [path:ko00740];
K00474	65.1988	72.471	292.23	1594.52	1026.47	596.654	1.09419	63.9133	4.69616	40.3288	trimethyllysine hydroxylase [EC:1.14.11.8]	Amino acid transport and metabolism(E)	Lysine degradation (ko00310)
K00874	14.3392	11.475	23.8091	11.9177	5.91897	9.80644	29.5408	16.7665	12.0369	16.7033	2-keto-3-deoxygluconate kinase [EC:2.7.1.45]	Carbohydrate transport and metabolism; (G;)	carbon metabolism [path:ko01200]; pentose phosphate pathway [path:ko00030];
K01239	48.9623	46.7161	29.165	63.6887	39.2125	40.7356	3.24275	51.8051	40.2743	69.1781	Inosine-uridine nucleoside N-ribohydrolase [EC3.2.2.1]	Nucleotide transport and metabolism; (F;)	purine metabolism [path:ko00230];nicotinate and nicotinamide metabolism [path:ko00760];
K01724	93.635	36.5958	35.6208	26.3508	32.6952	49.5509	143.543	175.291	102.712	43.9487	4a-hydroxytetrahydrobiopterin dehydratase [EC:4.2.1.96]	Coenzyme transport and metabolism; (H;)	Folate biosynthesis (ko00790)
K00002	4374.83	756.039	191.311	112.174	209.303	273.175	471.31	1252.98	281.532	171.647	NADP-dependent alcohol dehydrogenase [EC:1.1.1.2];	Secondary metabolism	Degradation of aromatic compounds [PATH:ko01220]; Glycolysis / Gluconeogenesis [PATH:ko00010]; Fatty acid degradation [PATH:ko00071]; Tyrosine metabolism [PATH:ko00350]; Retinol metabolism [PATH:ko00830]; Chloroalkane and chloroalkene degradation [PATH:ko00625]; Naphthalene degradation [PATH:ko00626]; Metabolism of xenobiotics by cytochrome P450 [PATH:ko00980]; Drug metabolism - cytochrome P450 […
K11787	0	0	0	0	0	0	0	0	0	0	phosphoribosylamine-glycine ligase [EC:6.3.4.13]	Nucleotide transport and metabolism; (F;)	purine metabolism [path:ko00230];
K11945	0	0	0	0	0	0	0	0	0	0	aromatic ring-opening dioxygenase [EC:1.13.11.-]	Several catabolic/ degradative pathways	Polycyclic aromatic hydrocarbon degradation (path:ko00624);
K12259	20.9423	28.8683	48.3868	23.382	111.837	56.0998	24.3623	27.3689	9.10998	42.2418	polyamine oxidase [EC:1.5.3.16]	Amino acid transport and metabolism; (E;)	arginine and proline metabolism [path:ko00330];
K12526	0	0	0	0	0	0	0	0	0	0	bifunctional aspartate kinase/diaminopimelate decarboxylase [EC:2.7.2.4; 4.1.1.20]	Amino acid transport and metabolism(E)	biosynthesis of amino acids [path:ko01230]; glycine, serine and threonine metabolism [path:ko00260]; cysteine and methionine metabolism [path:ko00270]; lysine biosynthesis [path:ko00300];
K18593	0.0913832	0.0515147	20.0739	14.6538	6.63722	10.167	0	3.75954	0.0636612	2.60194	Nucleoside diphosphate kinase [EC:2.7.4.6]	Nucleotide transport and metabolism; (F;)	pyrimidine metabolism [path:ko00240]; purine metabolism [path:ko00230]
K00915	21.5405	24.104	12.3162	8.07225	8.20659	15.7093	14.7513	50.2365	8.27323	27.0556	inositol-polyphosphate multikinase [EC:2.7.1.151; 2.7.1.140]	Carbohydrate transport and metabolism; (G;)	Inositol phosphate metabolism [PATH:ko00562]
K21836	42.9298	46.3313	3.82114	2.55254	2.31738	12.9005	23.3366	53.1557	30.2223	38.3586	2-hydroxyacid dehydrogenase [EC:1.1.99.6}	Coenzyme transport and metabolism	not specific
K01178	0	0	0	0	0	0	0	0	0	0	gamma-amylase [EC:3.2.1.3]	Carbohydrate transport and metabolism; (G;)	Starch and sucrose metabolism [PATH:ko00500];

## Sheet: B. orthology group assignments
Gene ID	Aug_10_ko
PITG_08266	K00001
PITG_10095	K00001
PITG_10290	K00001
PITG_10292	K00001
PITG_10293	K00001
PITG_11293	K00001
PITG_11294	K00001
PITG_11295	K00001
PITG_00972	K00002
PITG_02188	K00002
PITG_08803	K00002
PITG_08841	K00002
PITG_08842	K00002
PITG_08843	K00002
PITG_08844	K00002
PITG_08845	K00002
PITG_08846	K00002
PITG_08850	K00002
PITG_08866	K00002
PITG_08867	K00002
PITG_08869	K00002
PITG_10855	K00002
PITG_11623	K00002
PITG_17045	K00002
PITG_17046a	K00002
PITG_17046b	K00002
PITG_17850	K00002
PITG_21585	K00002
PITG_21743	K00002
PITG_21744	K00002
PITG_02182	K00003
PITG_11615	K00003
PITG_04065	K00006
PITG_04121	K00008
PITG_04983	K00008
PITG_04985	K00008
PITG_04989	K00008
PITG_08468	K00008
PITG_08677	K00010
PITG_08679	K00010
PITG_18299	K00010
PITG_00333	K00011
PITG_02424	K00011
PITG_18375	K00012
PITG_15294	K00013
PITG_00912	K00020
PITG_00913	K00020
PITG_17998	K00020
PITG_17999	K00020
PITG_08061	K00022
PITG_12996	K00022
PITG_11065	K00024
PITG_13614	K00024
PITG_15476	K00024
PITG_21153	K00024
PITG_17753	K00029
PITG_07056	K00031
PITG_23158	K00031
PITG_10032	K00033
PITG_00146	K00036
PITG_08073	K00036
PITG_04031	K00049
PITG_16076	K00049
PITG_21053	K00049
PITG_04441	K00052
PITG_02925	K00053
PITG_16807	K00054
PITG_05696	K00057
PITG_05701	K00057
PITG_10264	K00058
PITG_13165	K00058
PITG_02899	K00059
PITG_02901	K00059
PITG_02902	K00059
PITG_03463	K00059
PITG_05939	K00059
PITG_04823	K00067
PITG_02428	K00069
PITG_11445	K00072
PITG_15704	K00072
PITG_08805	K00077
PITG_14357	K00078
PITG_00314	K00088
PITG_03656	K00088
PITG_07024	K00088
PITG_02284	K00106
PITG_00805	K00108
PITG_01910llPITG_01911	K00108
PITG_02954	K00108
PITG_02961	K00108
PITG_02968	K00108
PITG_07303	K00108
PITG_07948	K00108
PITG_15033	K00108
PITG_16169	K00108
PITG_18951	K00108
PITG_21308	K00108
PITG_10509	K00109
PITG_06719	K00111
PITG_05373	K00121
PITG_19162	K00121
PITG_13448	K00122
PITG_01253	K00128
PITG_03464	K00128
PITG_03466	K00128
PITG_10940	K00128
PITG_11229	K00128
PITG_11605	K00128
PITG_17107	K00128
PITG_18012	K00128
PITG_20130	K00128
PITG_07880	K00130
PITG_02854	K00133
PITG_01938	K00134
PITG_01939	K00134
PITG_01940	K00134
PITG_16047	K00134
PITG_17130	K00134
PITG_19493	K00134
PITG_19495	K00134
PITG_19961	K00134
PITG_20970	K00134
PITG_22103	K00134
PITG_01549	K00135
PITG_01909	K00135
PITG_15076	K00140
PITG_16005	K00140
PITG_03277	K00161
PITG_19161	K00162
PITG_00553	K00164
PITG_16966	K00164
PITG_19191b	K00164
PITG_21517	K00164
PITG_11161	K00166
PITG_00451	K00167
PITG_01970	K00208
PITG_14355	K00212
PITG_14356	K00212
PITG_14358	K00212
PITG_18534	K00212
PITG_18535a	K00212
PITG_18535b	K00212
PITG_18537	K00212
PITG_13128	K00213
PITG_00703	K00219
PITG_13341	K00219
PITG_05465	K00225
PITG_21426	K00227
PITG_18296	K00228
PITG_18298	K00228
PITG_01514	K00231
PITG_05485	K00232
PITG_06755	K00232
PITG_10305	K00232
PITG_10309	K00232
PITG_10430	K00232
PITG_10437	K00232
PITG_10443	K00232
PITG_18354	K00234
PITG_10951	K00235
PITG_17237	K00235
PITG_12905	K00236
PITG_11138	K00244
PITG_01283	K00248
PITG_02348	K00248
PITG_02369	K00248
PITG_03465	K00248
PITG_06723	K00248
PITG_06756	K00248
PITG_06982	K00248
PITG_07072	K00248
PITG_08421	K00248
PITG_08528	K00248
PITG_08531	K00248
PITG_11523	K00248
PITG_12785	K00248
PITG_12792	K00248
PITG_12793	K00248
PITG_12795	K00248
PITG_12796	K00248
PITG_12798	K00248
PITG_12819	K00248
PITG_15212	K00248
PITG_16477	K00248
PITG_17304	K00248
PITG_17305	K00248
PITG_18927	K00248
PITG_19054	K00248
PITG_20319	K00248
PITG_20320	K00248
PITG_20321	K00248
PITG_20325	K00248
PITG_21293	K00248
PITG_21297	K00248
PITG_02282	K00249
PITG_05486	K00249
PITG_09848	K00249
PITG_09955	K00249
PITG_16478	K00249
PITG_19252	K00249
PITG_19253	K00249
PITG_20129	K00249
PITG_22928	K00252
PITG_02253	K00253
PITG_01913	K00254
PITG_21310	K00254
PITG_08802	K00260
PITG_11116	K00260
PITG_11926	K00260
PITG_07671	K00262
PITG_12037	K00264
PITG_16280	K00264
PITG_07380	K00266
PITG_08135	K00272
PITG_03055	K00276
PITG_03730	K00276
PITG_03731	K00276
PITG_16480	K00278
PITG_15850	K00281
PITG_20350	K00285
PITG_10595	K00286
PITG_17295	K00287
PITG_22572	K00288
PITG_00034	K00294
PITG_05048	K00295
PITG_14310	K00295
PITG_14312	K00295
PITG_14315	K00295
PITG_14322	K00295
PITG_14325	K00295
PITG_14344	K00295
PITG_14346	K00295
PITG_14352	K00295
PITG_14777	K00295
PITG_16142	K00295
PITG_17187	K00295
PITG_17195	K00295
PITG_17198	K00295
PITG_18225	K00295
PITG_18545	K00295
PITG_18553	K00295
PITG_19374	K00295
PITG_19375	K00295
PITG_19379	K00295
PITG_19399	K00295
PITG_20542	K00295
PITG_20640	K00295
PITG_21582	K00295
PITG_21979	K00295
PITG_05377	K00297
PITG_20272	K00297
PITG_22381	K00297
PITG_09456	K00299
PITG_09459	K00299
PITG_18972	K00301
PITG_01761	K00318
PITG_01778	K00322
PITG_19065	K00322
PITG_12228	K00326
PITG_14155	K00326
PITG_15873	K00326
PITG_19023	K00326
PITG_22587	K00326
PITG_12444	K00343
PITG_13737	K00343
PITG_13761	K00343
PITG_13762	K00343
PITG_13763	K00343
PITG_23229	K00343
PITG_15661	K00364
PITG_18410	K00365
PITG_18435	K00365
PITG_18437	K00365
PITG_20223	K00365
PITG_22577	K00365
PITG_19263	K00380
PITG_20074	K00380
PITG_18187	K00381
PITG_15359	K00382
PITG_18935	K00382
PITG_19802	K00382
PITG_13427	K00383
PITG_14083	K00383
PITG_12340a	K00387
PITG_12340b	K00387
PITG_12342	K00387
PITG_04601	K00390
PITG_05840	K00411
PITG_18776	K00413
PITG_13682	K00416
PITG_00997	K00417
PITG_02192	K00432
PITG_14641	K00432
PITG_17834	K00432
PITG_18311	K00432
PITG_18315	K00432
PITG_18316	K00432
PITG_18317	K00432
PITG_01851	K00451
PITG_02767	K00456
PITG_09807	K00457
PITG_11719	K00457
PITG_11721	K00457
PITG_19902	K00457
PITG_05195	K00459
PITG_05196	K00459
PITG_04969	K00461
PITG_14698	K00461
PITG_14861	K00461
PITG_06479	K00469
PITG_18361	K00469
PITG_18364	K00469
PITG_12757	K00471
PITG_17599	K00471
PITG_04618	K00474
PITG_17117	K00480
PITG_00690	K00484
PITG_00692	K00484
PITG_01110	K00484
PITG_01111	K00484
PITG_04021	K00484
PITG_04294	K00484
PITG_06569	K00484
PITG_08491	K00484
PITG_09029	K00484
PITG_10320	K00484
PITG_12788	K00484
PITG_14721	K00484
PITG_14722	K00484
PITG_14725	K00484
PITG_17360	K00484
PITG_18170	K00484
PITG_19250	K00484
PITG_21295	K00484
PITG_22265	K00484
PITG_22873	K00484
PITG_02210	K00500
PITG_04324	K00505
PITG_05533	K00505
PITG_08148	K00505
PITG_08177	K00505
PITG_08178	K00505
PITG_08181	K00505
PITG_09750	K00505
PITG_09759	K00505
PITG_20255	K00505
PITG_22861	K00505
MERGED: PITG_08799llPITG_22862	K00505
PITG_10195	K00507
PITG_12578	K00507
PITG_19718	K00507
PITG_01654	K00508
PITG_08411	K00510
PITG_02087	K00525
PITG_18501	K00545
PITG_16102	K00547
PITG_01804b	K00548
PITG_01072	K00549
PITG_17074	K00568
PITG_02277	K00574
PITG_18725	K00574
PITG_18728	K00574
PITG_05992	K00589
PITG_18188	K00589
PITG_06954	K00597
PITG_06427	K00600
PITG_14696	K00600
PITG_00571	K00602
PITG_15321	K00605
PITG_08669	K00606
PITG_05117	K00613
PITG_01752	K00615
PITG_05636	K00616
PITG_04698	K00620
PITG_01783	K00626
PITG_06674	K00626
PITG_00458	K00627
PITG_06108	K00627
PITG_11929	K00627
PITG_12470	K00631
PITG_01208	K00632
PITG_03074	K00635
PITG_03833	K00635
PITG_08431	K00635
PITG_08432	K00635
PITG_08464	K00635
PITG_08467	K00635
PITG_08470	K00635
PITG_11677	K00635
PITG_11679	K00635
PITG_19730	K00635
PITG_20017	K00635
PITG_12278	K00637
PITG_03685	K00639
PITG_10301	K00641
PITG_21619	K00641
PITG_17790	K00643
PITG_14283	K00645
PITG_18327	K00652
PITG_01604	K00654
PITG_01605	K00654
PITG_10028	K00654
PITG_02075	K00655
PITG_13842	K00655
PITG_15705	K00658
PITG_19690	K00658
PITG_22743	K00658
PITG_10922	K00668
PITG_10926a	K00668
PITG_10926b	K00668
PITG_10926c	K00668
PITG_10926d	K00668
PITG_10926e	K00668
PITG_15496	K00668
PITG_18025	K00668
PITG_06892	K00679
PITG_11965	K00679
PITG_20559	K00757
PITG_00211	K00759
PITG_21127	K00759
PITG_16856	K00760
PITG_02105	K00761
PITG_02692	K00761
PITG_07080	K00761
PITG_12840	K00761
PITG_12841	K00761
PITG_13991	K00763
PITG_03493	K00764
PITG_09582	K00765
PITG_09640	K00765
PITG_17032	K00766
PITG_19932	K00767
PITG_19148	K00772
PITG_10990	K00787
PITG_17516	K00789
PITG_16024	K00793
PITG_15629	K00794
PITG_17133	K00794
PITG_10866	K00797
PITG_17608	K00797
PITG_19474	K00798
PITG_00564	K00799
PITG_00565	K00799
PITG_03226	K00799
PITG_03228	K00799
PITG_03229	K00799
PITG_05577	K00799
PITG_05580	K00799
PITG_05582	K00799
PITG_05583	K00799
PITG_07964	K00799
PITG_12833	K00799
PITG_12834	K00799
PITG_12835	K00799
PITG_12949	K00799
PITG_12958	K00799
PITG_12959	K00799
PITG_12989	K00799
PITG_12990	K00799
PITG_22257	K00799
PITG_04062	K00803
PITG_20571	K00803
PITG_13077	K00804
PITG_05313	K00806
PITG_05315	K00806
PITG_03593	K00814
PITG_03599	K00814
PITG_03427	K00815
PITG_03678	K00816
PITG_10590	K00816
PITG_03620	K00817
PITG_12053	K00818
PITG_09271	K00819
PITG_02122	K00820
PITG_00623	K00823
PITG_15449	K00826
PITG_06216	K00830
PITG_11474	K00830
PITG_00133	K00831
PITG_14639	K00832
PITG_06454	K00833
PITG_02500	K00846
PITG_20465	K00847
PITG_10010	K00849
PITG_14170	K00849
PITG_21132	K00849
PITG_03598	K00850
PITG_03919	K00852
PITG_03920	K00852
PITG_00452	K00854
PITG_13265	K00856
PITG_01742	K00857
PITG_02750	K00858
PITG_01235	K00859
PITG_06845	K00861
PITG_06260	K00863
PITG_17445	K00864
PITG_17330	K00868
PITG_11028	K00869
PITG_02198	K00872
PITG_02757	K00873
PITG_07405	K00873
PITG_09393	K00873
PITG_09394	K00873
PITG_09400	K00873
PITG_12315	K00874
PITG_12121	K00876
PITG_00732	K00888
PITG_03453	K00888
PITG_03904	K00888
PITG_08387	K00888
PITG_08640	K00888
PITG_10935	K00888
PITG_13775	K00888
PITG_17639	K00888
PITG_22719a	K00888
PITG_00460	K00889
PITG_00896	K00889
PITG_02574	K00889
PITG_05282	K00889
PITG_05519	K00889
PITG_05618	K00889
PITG_10980	K00889
PITG_13511	K00889
PITG_13677	K00889
PITG_15475	K00889
PITG_15552	K00889
PITG_20028	K00889
PITG_23066	K00889
PITG_09415	K00894
PITG_13736	K00901
MERGED: PITG_12274llPITG_12275	K00913
PITG_12326	K00914
PITG_13920	K00914
PITG_04822	K00915
PITG_05644	K00921
PITG_06917	K00921
PITG_00569	K00922
PITG_07286	K00922
PITG_07289	K00922
PITG_18248	K00925
PITG_00132	K00927
PITG_09402	K00927
PITG_11046	K00933
PITG_13551	K00933
PITG_03634	K00940
PITG_08761	K00940
PITG_09092	K00940
PITG_09596	K00940
PITG_11013	K00942
PITG_02221	K00943
PITG_05551	K00948
PITG_09817	K00948
PITG_21397	K00948
PITG_07866	K00949
PITG_02503	K00953
PITG_16359	K00963
PITG_18414	K00963
PITG_17262	K00967
PITG_14589	K00968
PITG_14591	K00968
PITG_01297	K00969
PITG_11097	K00971
PITG_14229	K00971
PITG_07240	K00979
PITG_09672	K00981
PITG_09674	K00981
PITG_09675	K00981
PITG_09997	K00981
PITG_10026	K00981
PITG_14967	K00981
PITG_16340	K00981
PITG_04885	K00988
PITG_02842	K00993
PITG_12106	K00993
PITG_18007	K00993
PITG_14966	K00995
PITG_16806	K00997
PITG_01103	K00999
PITG_19865	K01003
PITG_03721	K01006
PITG_03723	K01006
PITG_03724	K01006
PITG_22630	K01006
PITG_01146	K01008
PITG_18584	K01011
PITG_19737	K01011
PITG_20657	K01011
PITG_13596	K01012
PITG_10573	K01027
PITG_21128	K01027
PITG_10850	K01046
PITG_07638	K01047
PITG_14669	K01047
PITG_01186	K01052
PITG_01272	K01052
PITG_01274	K01052
PITG_01275	K01052
PITG_01423	K01052
PITG_02129	K01053
PITG_04624	K01053
PITG_20033	K01053
PITG_21468	K01053
PITG_15394	K01054
PITG_15466	K01054
PITG_17325	K01054
PITG_18854	K01054
PITG_05464	K01061
PITG_20138	K01062
PITG_01689	K01069
PITG_12946	K01069
PITG_06891	K01070
PITG_01695	K01074
PITG_04057	K01074
PITG_05400	K01074
PITG_05401	K01074
PITG_07029	K01074
PITG_17948	K01074
PITG_18078	K01077
PITG_18083	K01077
PITG_03627	K01078
PITG_00166	K01079
PITG_02644	K01080
PITG_22450	K01080
PITG_06011	K01082
PITG_13727	K01087
PITG_09566	K01092
PITG_03404	K01094
PITG_05223	K01099
PITG_20083	K01099
PITG_22651	K01101
PITG_23205	K01101
PITG_03658	K01103
PITG_09310	K01103
PITG_09923	K01103
PITG_12914	K01106
PITG_11587	K01109
PITG_16799	K01109
PITG_01691	K01110
PITG_02401	K01110
PITG_02820	K01110
PITG_05604	K01113
PITG_00107	K01115
PITG_00108	K01115
PITG_00284	K01115
PITG_00616	K01115
PITG_00617	K01115
PITG_00921	K01115
PITG_00923	K01115
PITG_03651	K01115
PITG_06994	K01115
PITG_10563	K01115
PITG_10567	K01115
PITG_10568	K01115
PITG_10572	K01115
PITG_12806	K01115
PITG_12809	K01115
PITG_20602	K01115
PITG_20603	K01115
PITG_21129	K01115
PITG_22809	K01115
PITG_22946	K01115
PITG_00491	K01120
PITG_00496	K01120
PITG_00845	K01120
PITG_03830	K01120
PITG_08702	K01120
PITG_08933	K01120
PITG_17906	K01120
PITG_12598	K01126
PITG_13245	K01126
PITG_01391	K01188
PITG_01395	K01188
PITG_01396	K01188
PITG_01397	K01188
PITG_01398	K01188
PITG_01399	K01188
PITG_01430	K01188
PITG_01431	K01188
PITG_01462	K01188
PITG_01484	K01188
PITG_09490	K01188
PITG_15790	K01188
PITG_15791	K01188
PITG_18208	K01188
PITG_18209	K01188
PITG_18230	K01188
PITG_18231	K01188
PITG_21554	K01188
PITG_02266	K01191
PITG_09377	K01191
PITG_10031	K01191
PITG_14237	K01193
PITG_14238	K01193
PITG_14243	K01193
PITG_06808	K01194
PITG_06820	K01194
PITG_21660	K01194
PITG_04207	K01201
PITG_04254	K01201
PITG_04255	K01201
PITG_08000	K01201
PITG_08001	K01201
PITG_08002	K01201
PITG_08004	K01201
PITG_08191	K01201
PITG_09101	K01201
PITG_17500	K01201
PITG_17501	K01201
PITG_17502	K01201
PITG_17506	K01201
PITG_17507	K01201
PITG_17508	K01201
PITG_17509	K01201
PITG_19939	K01201
PITG_10027	K01205
PITG_10050	K01205
PITG_20035	K01239
PITG_10198	K01251
PITG_15392	K01254
PITG_15413	K01254
PITG_21284	K01254
PITG_21860	K01254
PITG_07349	K01307
PITG_10270	K01424
PITG_00636	K01427
PITG_05858	K01438
PITG_05861	K01438
PITG_05866	K01438
PITG_02023	K01440
PITG_11583	K01440
PITG_10139	K01441
PITG_04262	K01442
PITG_07039	K01444
PITG_15694	K01465
PITG_00578	K01468
PITG_02344	K01469
PITG_04851	K01476
PITG_22069	K01476
PITG_00177	K01477
PITG_15494	K01485
PITG_05263	K01487
PITG_07820	K01487
PITG_03615	K01488
PITG_10903	K01488
PITG_16336	K01488
PITG_09273	K01490
PITG_03681	K01491
PITG_04683	K01491
PITG_04708	K01491
PITG_06977	K01493
PITG_20614	K01493
PITG_03814	K01505
PITG_05347	K01505
PITG_06777	K01505
PITG_21174	K01505
PITG_05615	K01507
PITG_08094	K01507
PITG_12853	K01507
PITG_15553	K01507
PITG_00701	K01517
PITG_03601	K01519
PITG_17289	K01520
PITG_17471	K01555
PITG_20491	K01555
PITG_21620	K01555
PITG_21806	K01555
PITG_07575	K01560
PITG_12463	K01560
PITG_17259	K01560
PITG_19977	K01560
PITG_07145	K01578
PITG_17071	K01578
PITG_02303	K01581
PITG_02455	K01581
PITG_05446	K01586
PITG_10007	K01586
PITG_13176	K01586
PITG_09576	K01591
PITG_09635	K01591
PITG_15778	K01597
PITG_03499	K01598
PITG_00566	K01599
PITG_10210	K01610
PITG_11093	K01610
PITG_11189	K01610
PITG_11901	K01610
PITG_14254	K01610
PITG_20607	K01610
PITG_01062	K01611
PITG_19547	K01613
PITG_19550	K01613
PITG_05071	K01619
PITG_16017	K01619
PITG_16018	K01619
PITG_22549	K01619
PITG_02857	K01620
PITG_02858	K01620
PITG_02785	K01624
PITG_02786	K01624
PITG_17172	K01627
PITG_00380	K01634
PITG_07027	K01637
PITG_03440	K01638
PITG_03441	K01638
PITG_11187	K01638
PITG_21117	K01638
PITG_21118	K01638
PITG_00747	K01640
PITG_12495	K01641
PITG_21214	K01641
PITG_02049	K01647
PITG_18720a	K01648
PITG_18720b	K01648
PITG_03738	K01649
PITG_20047	K01649
PITG_02740	K01652
PITG_03410	K01653
PITG_01711	K01657
PITG_09815	K01658
PITG_00673	K01674
PITG_00674	K01674
PITG_00682	K01674
PITG_01908	K01674
PITG_08497	K01674
PITG_14412	K01674
PITG_17808	K01674
PITG_17837	K01674
PITG_17842	K01674
PITG_17844	K01674
PITG_17845	K01674
PITG_17848	K01674
PITG_18284	K01674
PITG_21980	K01674
PITG_21981	K01674
PITG_06604	K01679
PITG_12462	K01681
PITG_18048	K01681
PITG_20759	K01687
PITG_22685	K01687
PITG_03698	K01689
PITG_03700	K01689
PITG_14195	K01689
PITG_16057	K01689
PITG_10777	K01693
PITG_20965	K01693
PITG_00221	K01694
PITG_05805	K01694
PITG_13262	K01697
PITG_14697	K01697
PITG_13832	K01698
PITG_18538	K01702
PITG_13486	K01710
PITG_07023	K01711
PITG_13490	K01712
PITG_05363	K01714
PITG_10080	K01719
PITG_05850	K01724
PITG_05851	K01724
PITG_05853	K01724
PITG_13586	K01724
PITG_21202	K01724
PITG_13139	K01733
PITG_01769	K01736
PITG_02663	K01737
PITG_11393	K01737
PITG_06265	K01738
PITG_06267	K01738
PITG_12725	K01738
PITG_12727	K01738
PITG_22764	K01738
PITG_04466	K01739
PITG_15100	K01745
PITG_12930	K01749
PITG_00163	K01754
PITG_07283	K01754
PITG_08022	K01754
PITG_08581	K01754
PITG_17786	K01755
PITG_17983	K01756
PITG_08445	K01758
PITG_10385	K01759
PITG_13402	K01760
PITG_00110	K01764
PITG_00442	K01764
PITG_14808	K01772
PITG_02765	K01779
PITG_21994	K01779
PITG_03992	K01783
PITG_20687	K01783
PITG_10089	K01784
PITG_11528	K01785
PITG_13296	K01785
PITG_13305	K01785
PITG_14720	K01785
PITG_15093	K01785
PITG_16865	K01785
PITG_19484	K01785
PITG_20953	K01785
PITG_05356	K01800
PITG_05380	K01800
PITG_03078	K01803
PITG_13116	K01803
PITG_16048	K01803
PITG_07905	K01805
PITG_04665	K01807
PITG_19774	K01809
PITG_01862	K01810
PITG_09006	K01812
PITG_14634	K01814
PITG_16665	K01823
MERGED: PITG_02734llPITG_02735	K01834
PITG_03792	K01834
PITG_07400	K01834
PITG_13749	K01834
PITG_21697	K01834
PITG_11767	K01836
PITG_00257	K01837
PITG_02951	K01837
PITG_17023	K01837
PITG_18076	K01837
PITG_18079	K01837
PITG_18080	K01837
PITG_01700	K01858
PITG_00719	K01895
PITG_00720	K01895
PITG_00721	K01895
PITG_17875	K01895
PITG_01128	K01897
PITG_01295	K01897
PITG_05640	K01897
PITG_06566	K01897
PITG_06570	K01897
PITG_06574	K01897
PITG_06627	K01897
PITG_11655	K01897
PITG_11656	K01897
PITG_14181	K01897
PITG_02026	K01899
PITG_08881	K01900
PITG_01839	K01904
PITG_04882	K01904
PITG_12534	K01904
PITG_13887	K01904
PITG_13888	K01904
PITG_13889	K01904
PITG_14975	K01907
PITG_08935	K01908
PITG_14179	K01915
PITG_14180	K01915
PITG_10519	K01918
PITG_16385	K01922
PITG_09532	K01923
PITG_09533	K01923
PITG_09536	K01923
PITG_16937	K01930
PITG_15831	K01934
PITG_02621	K01937
PITG_00543	K01938
PITG_16736	K01939
PITG_05374	K01940
PITG_12194	K01942
PITG_03098	K01948
PITG_06031	K01948
PITG_16512	K01948
PITG_05520	K01950
PITG_03462	K01951
PITG_03467	K01951
PITG_19656	K01951
PITG_19993	K01951
PITG_11457a	K01952
PITG_11457b	K01952
PITG_13399	K01953
PITG_16088	K01953
PITG_06448	K01958
PITG_06449	K01958
PITG_14071	K01963
PITG_22865	K01965
PITG_02115	K01966
PITG_04658	K01968
PITG_07975	K01969
PITG_07792	K02134
PITG_14936	K02136
PITG_15526	K02137
PITG_09547	K02138
PITG_10862	K02258
PITG_00688	K02259
PITG_16016	K02259
PITG_13912	K02260
PITG_12427	K02265
PITG_12049	K02267
PITG_12264	K02301
PITG_01049	K02318
PITG_14642	K02377
PITG_10858	K02437
PITG_05245	K02501
PITG_02774b	K03103
PITG_02776	K03103
PITG_02783	K03103
PITG_19638	K03103
PITG_17872	K03103
PITG_02846	K03179
MERGED: PITG_14810llPITG_14811	K03434
PITG_12471	K03438
PITG_06783	K03517
PITG_20131	K03517
PITG_11178	K03635
PITG_10601	K03637
PITG_14852	K03644
PITG_20073	K03737
PITG_01407	K03778
PITG_01408	K03778
PITG_15248	K03781
PITG_15292	K03781
PITG_05578	K03782
PITG_05579	K03782
PITG_07143	K03782
PITG_16203	K03784
PITG_17711	K03784
PITG_14886	K03800
PITG_03498	K03801
PITG_02038	K03841
PITG_01768	K03856
PITG_06518	K03856
PITG_19096	K03856
PITG_13728	K03937
PITG_19772	K03938
PITG_12520	K03939
PITG_09015	K03940
PITG_09016	K03940
PITG_09031	K03940
PITG_09032	K03940
PITG_14612	K03941
PITG_06815	K03942
PITG_13683	K03943
PITG_14863	K03943
PITG_08565	K03946
PITG_09438	K03949
PITG_03033	K03950
PITG_09436	K03952
PITG_11036	K03953
PITG_12309	K03963
PITG_09472	K03965
PITG_01265	K04127
PITG_16020	K04127
PITG_20063	K04127
PITG_08160	K04487
PITG_08616	K04487
PITG_08618	K04487
MERGED: PITG_08621llPITG_08622	K04487
PITG_13223	K04487
PITG_15057	K04487
PITG_02483	K04708
PITG_02585	K04708
PITG_03355	K04710
PITG_21054	K04710
PITG_21055	K04710
PITG_10138	K04711
PITG_13403	K04712
PITG_02981	K04714
PITG_13546	K04718
PITG_13666	K04718
PITG_09783	K04720
PITG_21278	K04782
PITG_11458	K05309
PITG_03135	K05349
PITG_03136	K05349
PITG_03140a	K05349
PITG_03140b	K05349
PITG_03141	K05349
PITG_03213	K05349
PITG_03411	K05349
PITG_05065	K05349
PITG_05066	K05349
PITG_06562	K05349
PITG_06563	K05349
PITG_15478	K05349
PITG_15905	K05349
PITG_16404	K05349
PITG_16493	K05349
PITG_16558	K05349
PITG_16559	K05349
PITG_17546	K05349
PITG_18069	K05349
PITG_20005	K05349
PITG_21046	K05349
PITG_21433	K05349
PITG_22095	K05349
PITG_20043	K05355
PITG_02782	K05526
PITG_00577	K05603
PITG_02112	K05605
PITG_09367	K05841
PITG_09412	K05841
PITG_09413	K05841
PITG_21507	K05841
PITG_17302	K05909
PITG_17303a	K05909
PITG_17303b	K05909
PITG_17323	K05909
PITG_15903	K05929
PITG_15904	K05929
PITG_16071	K05954
PITG_11142	K05955
PITG_14563	K06126
PITG_07701	K06127
PITG_19949	K06127
PITG_22947	K06130
PITG_09797	K06133
PITG_16974	K06134
PITG_06147	K06210
PITG_00471	K06215
PITG_05953	K06720
PITG_03900	K06988
PITG_03924	K07119
PITG_14055	K07119
PITG_14057	K07119
PITG_16073	K07119
PITG_19736	K07119
PITG_09891	K07127
PITG_16205	K07253
PITG_16206	K07253
PITG_02311	K07404
PITG_02314	K07404
PITG_02320	K07404
PITG_05938	K07404
PITG_08598	K07404
PITG_05526	K07405
PITG_07197	K07508
PITG_00264	K07511
PITG_02579	K07511
PITG_06437	K07511
PITG_17406	K07511
PITG_15045	K07512
PITG_07953	K07513
PITG_06693	K07515
PITG_19310	K07541
PITG_13172	K07542
PITG_02274	K07753
PITG_02275	K07753
PITG_02276	K07753
PITG_07310	K07966
PITG_11459	K08074
PITG_11591	K08281
PITG_14939	K08288
PITG_10937	K08678
PITG_03960	K08679
PITG_03961	K08679
PITG_02136	K08681
PITG_05542	K08683
PITG_06352	K08723
PITG_07904	K08723
PITG_07911	K08723
PITG_13491	K08723
PITG_14123	K08723
PITG_11920	K08726
PITG_11921	K08726
PITG_11922	K08726
PITG_15955	K08726
PITG_15956	K08726
PITG_00570	K08730
PITG_14699	K08730
PITG_17041	K08744
PITG_18366	K08765
PITG_01418	K08766
PITG_05664	K08766
PITG_10052	K08766
PITG_10335	K08766
PITG_17907	K08766
PITG_19234	K08766
PITG_14216	K08963
PITG_06874	K08966
PITG_14976	K08966
PITG_08955	K09007
PITG_00300	K09458
PITG_06732	K09478
PITG_15615	K09478
PITG_04715	K09680
PITG_11733	K09680
PITG_19364	K09680
PITG_00453	K09699
PITG_01411	K10203
PITG_13177	K10245
PITG_16760	K10245
PITG_13178	K10249
PITG_16761	K10249
PITG_00127	K10251
PITG_08704	K10256
PITG_10063	K10257
PITG_13012	K10534
PITG_16468a	K10572
PITG_16468b	K10572
PITG_14831	K10703
PITG_00880	K10712
PITG_05998	K10807
PITG_03347	K10808
PITG_15659	K10808
PITG_16457	K10852
PITG_07991	K11204
PITG_12674	K11214
PITG_12675	K11214
PITG_18706	K11262
PITG_07860	K11352
PITG_20173	K11352
PITG_16670	K11353
PITG_03755	K11358
PITG_05553	K11517
PITG_05555	K11517
PITG_05556	K11517
PITG_07790	K11517
PITG_22840	K11517
PITG_03027	K11528
PITG_21425	K11528
PITG_06979	K11540
PITG_10452	K11541
PITG_10454	K11541
PITG_19147	K11752
PITG_01065	K11754
PITG_12300	K11787
PITG_09726	K11808
PITG_01807	K11942
PITG_01808	K11942
PITG_05588	K11945
PITG_05597	K11945
PITG_05598	K11945
PITG_00427	K11996
PITG_04661	K12237
PITG_06969	K12237
PITG_11489a	K12237
PITG_12476llPITG_12477	K12237
PITG_14644	K12237
PITG_18583	K12237
PITG_20656	K12237
PITG_22163	K12237
PITG_12837	K12251
MERGED: PITG_02760llPITG_02761	K12259
PITG_04877	K12259
PITG_20792	K12304
PITG_01138	K12308
PITG_10846	K12316
PITG_04333	K12343
PITG_20385	K12343
PITG_09474	K12345
PITG_00324	K12349
PITG_05770a	K12349
PITG_05770b	K12349
PITG_05779	K12349
PITG_06556	K12351
PITG_17987	K12353
PITG_02607	K12405
PITG_03365	K12407
PITG_06015	K12407
PITG_06016	K12407
PITG_06019	K12407
PITG_06021	K12407
PITG_06022	K12407
PITG_21313	K12407
PITG_10315	K12447
PITG_12514	K12524
PITG_13924	K12524
PITG_13429	K12526
PITG_02973	K12657
PITG_05832	K12657
PITG_11935	K12657
PITG_12161	K12657
PITG_22313	K12657
PITG_03101	K12659
PITG_06068	K13065
PITG_13096a	K13065
PITG_13096b	K13065
PITG_15640	K13237
PITG_02853	K13238
PITG_04934	K13239
PITG_03270	K13273
PITG_00167	K13293
PITG_02204	K13293
PITG_02768	K13293
PITG_12950	K13293
PITG_05318	K13501
PITG_03371	K13507
PITG_18707	K13507
PITG_18374	K13510
PITG_01330	K13513
PITG_06638	K13513
PITG_10763	K13513
PITG_01332	K13519
PITG_06716	K13519
PITG_07077	K13519
PITG_05225	K13524
PITG_05539	K13566
PITG_01568	K13758
PITG_15242	K13788
PITG_15243	K13788
PITG_00765	K13800
PITG_04010	K13811
PITG_17925	K13830
PITG_08129	K13941
PITG_07098	K13950
PITG_08713	K13987
PITG_06749	K13998
PITG_05462	K14085
PITG_09698	K14152
PITG_17003	K14156
PITG_03530	K14157
PITG_01245	K14170
PITG_01246	K14170
PITG_19428	K14170
PITG_19429a	K14170
PITG_19429b	K14170
PITG_10160	K14338
PITG_00056	K14379
PITG_00275	K14379
PITG_00431	K14379
PITG_01985	K14379
PITG_02770	K14379
PITG_02869	K14379
PITG_03151	K14379
PITG_03662	K14379
PITG_04891	K14379
PITG_05502	K14379
PITG_07239	K14379
PITG_10636	K14379
PITG_10637	K14379
PITG_15518	K14379
PITG_16948	K14379
PITG_16950	K14379
PITG_16951	K14379
PITG_17037	K14379
PITG_17038	K14379
PITG_17239	K14379
PITG_18117	K14379
PITG_20337	K14379
PITG_20340	K14379
PITG_20453	K14379
PITG_20454	K14379
PITG_20457	K14379
PITG_21836	K14379
PITG_00189	K14395
PITG_03385	K14395
PITG_17588	K14395
PITG_01193	K14455
PITG_02256	K14455
PITG_09579	K14652
PITG_09637	K14652
PITG_14918	K14652
PITG_14920	K14652
PITG_00028	K14677
PITG_00029	K14677
PITG_02852	K14677
PITG_01564	K14682
PITG_01988	K15013
PITG_02000	K15013
PITG_06430	K15013
PITG_08744	K15013
PITG_11274	K15013
PITG_12540	K15376
PITG_00190	K15402
PITG_03058	K15402
PITG_03059	K15402
PITG_06471	K15402
PITG_06554	K15402
PITG_06557	K15402
PITG_07424	K15402
PITG_07699	K15402
PITG_07722	K15402
PITG_09787	K15402
PITG_09856	K15402
PITG_13631	K15402
PITG_13865a	K15402
PITG_13865b	K15402
PITG_13866	K15402
PITG_14013	K15402
PITG_14016	K15402
PITG_14018	K15402
PITG_14388	K15402
PITG_16499	K15402
PITG_16500	K15402
PITG_17178	K15402
PITG_21523	K15402
PITG_21524	K15402
PITG_21759	K15402
PITG_21939	K15402
PITG_21940	K15402
PITG_03940	K15631
PITG_04515	K15631
PITG_00806	K15634
PITG_13257	K15680
PITG_03438	K15728
PITG_03443	K15728
PITG_08460	K15728
PITG_12230	K15728
PITG_12231	K15728
PITG_12232	K15728
PITG_12233	K15728
PITG_12234	K15728
PITG_13855	K15728
PITG_05888	K15734
PITG_17768	K15734
PITG_19174	K15779
PITG_05140	K15789
PITG_01188	K15849
PITG_01195	K15849
PITG_03827	K15918
PITG_13582	K15922
PITG_13867	K15922
PITG_13868	K15922
PITG_13873	K15922
PITG_16113	K16054
PITG_01869	K16055
PITG_02307	K16055
PITG_02575	K16055
PITG_06828	K16055
PITG_09389	K16055
PITG_13721	K16055
PITG_15882	K16055
PITG_20927	K16055
PITG_21962	K16055
PITG_03143	K16330
PITG_00417	K16816
PITG_02766	K16816
PITG_03002	K16816
PITG_05413	K16816
PITG_05419	K16816
PITG_09954	K16816
PITG_10312	K16816
PITG_12316	K16816
PITG_17811	K16816
PITG_19790	K16816
PITG_21336	K16816
PITG_22105	K16840
PITG_18185	K16860
PITG_16083	K17064
PITG_16098	K17064
PITG_05616	K17716
PITG_05617	K17716
PITG_22319	K17716
PITG_13013	K17877
PITG_01860	K17900
PITG_05490	K17900
PITG_05507	K17900
PITG_17741	K17900
PITG_03815	K18166
PITG_02245	K18204
PITG_02246	K18204
PITG_03865	K18426
PITG_03067	K18532
PITG_05709	K18532
PITG_05714	K18532
PITG_12272	K18532
PITG_12465	K18532
PITG_18373	K18532
PITG_18377	K18532
PITG_18386	K18532
PITG_20115	K18532
PITG_20285	K18532
PITG_20775	K18532
PITG_21579	K18532
PITG_03296	K18533
PITG_13347	K18550
PITG_13416	K18586
PITG_00561	K18587
PITG_10077	K18593
PITG_04717	K21836
PITG_16077	K21836
